# Supplementary material for: (4,5-Diaza­fluoren-9-one-κ2 N,N′)bis­(1H-imidazole-κN 3)bis­(thio­cyanato-κN)cobalt(II)
Source: Acta Crystallogr Sect E Struct Rep Online. 2011 Aug 2;67(Pt 9):m1171. doi: 10.1107/S1600536811029060 (PMC3200902; doi:10.1107/S1600536811029060)
Supplement: Supplementary file 1 [file e-67-m1171-sup1.cif]

##############################################################################
###                                                                        ###
###           Electronic papers (Acta Crystallographica Section C)         ###
###                                                                        ###
##############################################################################
#                                                                            #
# This paper is published electronically. It meets the data-validation       #
# criteria for publication in Acta Crystallographica Section C.              #
# The submission has been checked by a Section C Co-editor though the text   #
# in _publ_section_comments is the responsibility of the authors.            #
#                                                                            #
# Electronic papers are listed in the printed contents pages of an issue of  #
# Acta Crystallographica Section C within two months of acceptance and are   #
# available by email and via the online contents pages for that issue.       #
#                                                                            #
# Software is freely available for graphical display of the structure(s) in  #
# this CIF.  For information consult the CIF home page http://www.iucr.org/  #
# cif/home.html                                                              #
#                                                                            #
#            Copyright International Union of Crystallography                #
#                                                                            #
##############################################################################
data_I
_audit_creation_method     SHELXL-97
_chemical_name_systematic
;
(4,5-Diazafluoren-9-one-\k^2^<i>N</i>,<i>N</i>')bis(1<i>H</i>-imidazole-
\k<i>N</i>^3^)bis(thiocyanato-\k<i>N</i>)cobalt(II)
;
_chemical_name_common     ?
_chemical_formula_moiety     'C19 H14 Co N8 O S2'
_chemical_formula_sum     'C19 H14 Co N8 O S2'
_chemical_formula_iupac     '[Co (N C S)2 (C3 H4 N2)2 (C11 H6 N2 O)]'
_chemical_formula_weight     493.43
_chemical_melting_point     ?
_symmetry_cell_setting     triclinic
_symmetry_space_group_name_H-M     'P -1'
_symmetry_space_group_name_Hall     '-P 1'
loop_
    _symmetry_equiv_pos_as_xyz
    'x, y, z'
    '-x, -y, -z'
_cell_length_a     9.2239(9)
_cell_length_b     10.9200(10)
_cell_length_c     11.9441(12)
_cell_angle_alpha     71.5780(10)
_cell_angle_beta     70.5820(10)
_cell_angle_gamma     73.931(2)
_cell_volume     1056.48(18)
_cell_formula_units_Z     2
_cell_measurement_reflns_used     1602
_cell_measurement_theta_min     2.371
_cell_measurement_theta_max     22.858
_cell_measurement_temperature     298(2)
_exptl_crystal_description     'block'
_exptl_crystal_colour     'red'
_exptl_crystal_size_max     0.35
_exptl_crystal_size_mid     0.33
_exptl_crystal_size_min     0.30
_exptl_crystal_density_diffrn     1.551
_exptl_crystal_density_meas     ?
_exptl_crystal_density_method     'not measured'
_exptl_crystal_F_000     502
_exptl_absorpt_coefficient_mu     1.039
_exptl_absorpt_correction_type     multi-scan
_exptl_absorpt_process_details     '(SADABS; Sheldrick, 1996)'
_exptl_absorpt_correction_T_min     0.7124
_exptl_absorpt_correction_T_max     0.7456
_exptl_special_details     ?
_diffrn_ambient_temperature     298(2)
_diffrn_radiation_type     MoK\a
_diffrn_radiation_wavelength     0.71073
_diffrn_radiation_source     'fine-focus sealed tube'
_diffrn_radiation_monochromator     graphite
_diffrn_measurement_device_type     'Bruker SMART CCD area-detector'
_diffrn_measurement_method     '\f and \w'
_diffrn_detector_area_resol_mean     ?
_diffrn_reflns_number     5357
_diffrn_reflns_av_R_equivalents     0.0410
_diffrn_reflns_av_sigmaI/netI     0.0961
_diffrn_reflns_theta_min     2.38
_diffrn_reflns_theta_max     25.01
_diffrn_reflns_theta_full     25.01
_diffrn_measured_fraction_theta_max     0.979
_diffrn_measured_fraction_theta_full     0.979
_diffrn_reflns_limit_h_min     -10
_diffrn_reflns_limit_h_max     10
_diffrn_reflns_limit_k_min     -12
_diffrn_reflns_limit_k_max     10
_diffrn_reflns_limit_l_min     -14
_diffrn_reflns_limit_l_max     11
_diffrn_standards_number     ?
_diffrn_standards_interval_count     ?
_diffrn_standards_interval_time     ?
_diffrn_standards_decay_%     ?
_refine_special_details
;
Refinement of <i>F</i>^2^ against ALL reflections. The weighted <i>R</i>-factor
<i>wR</i> and goodness of fit <i>S</i> are based on <i>F</i>^2^, conventional
<i>R</i>-factors <i>R</i> are based on <i>F</i>, with <i>F</i> set to zero for
negative <i>F</i>^2^. The threshold expression of <i>F</i>^2^ >
\s(<i>F</i>^2^) is used only for calculating <i>R</i>-factors(gt) <i>etc</i>.
and is not relevant to the choice of reflections for refinement.
<i>R</i>-factors based on <i>F</i>^2^ are statistically about twice as large
as those based on <i>F</i>, and <i>R</i>- factors based on ALL data will be
even larger.
;
_reflns_number_total     3633
_reflns_number_gt     2208
_reflns_threshold_expression     I>2\s(I)
_refine_ls_structure_factor_coef     Fsqd
_refine_ls_matrix_type     full
_refine_ls_R_factor_all     0.1144
_refine_ls_R_factor_gt     0.0624
_refine_ls_wR_factor_gt     0.1478
_refine_ls_wR_factor_ref     0.1915
_refine_ls_goodness_of_fit_ref     1.061
_refine_ls_restrained_S_all     1.061
_refine_ls_number_reflns     3633
_refine_ls_number_parameters     280
_refine_ls_number_restraints     0
_refine_ls_hydrogen_treatment     constr
_refine_ls_weighting_scheme     calc
_refine_ls_weighting_details
         'calc w=1/[\s^2^(Fo^2^)+(0.0844P)^2^+0.3689P] where P=(Fo^2^+2Fc^2^)/3'
_atom_sites_solution_hydrogens     geom
_atom_sites_solution_primary     direct
_atom_sites_solution_secondary     difmap
_refine_ls_shift/su_max     0.001
_refine_ls_shift/su_mean     0.000
_refine_diff_density_max     1.103
_refine_diff_density_min     -0.495
_refine_ls_extinction_method     none
_refine_ls_extinction_coef     ?
loop_
    _atom_type_symbol
    _atom_type_description
    _atom_type_scat_dispersion_real
    _atom_type_scat_dispersion_imag
    _atom_type_scat_source
    'C' 'C' 0.0033 0.0016
                         'International Tables Vol C Tables 4.2.6.8 and 6.1.1.4'
    'H' 'H' 0.0000 0.0000
                         'International Tables Vol C Tables 4.2.6.8 and 6.1.1.4'
    'N' 'N' 0.0061 0.0033
                         'International Tables Vol C Tables 4.2.6.8 and 6.1.1.4'
    'O' 'O' 0.0106 0.0060
                         'International Tables Vol C Tables 4.2.6.8 and 6.1.1.4'
    'S' 'S' 0.1246 0.1234
                         'International Tables Vol C Tables 4.2.6.8 and 6.1.1.4'
    'Co' 'Co' 0.3494 0.9721
                         'International Tables Vol C Tables 4.2.6.8 and 6.1.1.4'
_computing_data_collection     'SMART (Bruker, 2002)'
_computing_cell_refinement     'SAINT (Bruker, 2002)'
_computing_data_reduction     'SAINT (Bruker, 2002)'
_computing_structure_solution     'SHELXS97 (Sheldrick, 2008)'
_computing_structure_refinement     'SHELXL97 (Sheldrick, 2008)'
_computing_molecular_graphics     'SHELXTL (Sheldrick, 2008)'
_computing_publication_material     'SHELXTL (Sheldrick, 2008)'
loop_
    _atom_site_type_symbol
    _atom_site_label
    _atom_site_fract_x
    _atom_site_fract_y
    _atom_site_fract_z
    _atom_site_U_iso_or_equiv
    _atom_site_adp_type
    _atom_site_calc_flag
    _atom_site_refinement_flags
    _atom_site_occupancy
    _atom_site_symmetry_multiplicity
    _atom_site_disorder_assembly
    _atom_site_disorder_group
    Co Co1 0.20940(9) 0.77893(7) 0.26794(7) 0.0446(3) Uani d . 1 1 . .
    N N1 0.3058(5) 0.5787(4) 0.3693(4) 0.0460(12) Uani d . 1 1 . .
    N N2 0.4108(6) 0.7047(5) 0.1105(4) 0.0478(12) Uani d . 1 1 . .
    N N3 0.0422(6) 0.8171(5) 0.4280(5) 0.0497(12) Uani d . 1 1 . .
    N N4 -0.1818(7) 0.8644(6) 0.5558(6) 0.0788(18) Uani d . 1 1 . .
    H H4 -0.2815 0.8844 0.5855 0.095 Uiso calc R 1 1 . .
    N N5 0.1501(6) 0.9610(5) 0.1485(4) 0.0491(12) Uani d . 1 1 . .
    N N6 0.0312(10) 1.1390(7) 0.0524(7) 0.127(3) Uani d . 1 1 . .
    H H6 -0.0451 1.1975 0.0306 0.152 Uiso calc R 1 1 . .
    N N7 0.3778(6) 0.8478(5) 0.2960(5) 0.0529(13) Uani d . 1 1 . .
    N N8 0.0626(6) 0.6936(5) 0.2310(4) 0.0545(13) Uani d . 1 1 . .
    O O1 0.7400(6) 0.2887(5) 0.1886(5) 0.0799(15) Uani d . 1 1 . .
    S S1 0.5575(2) 1.00788(17) 0.30595(16) 0.0623(5) Uani d . 1 1 . .
    S S2 -0.0800(3) 0.5262(2) 0.19374(19) 0.0811(6) Uani d . 1 1 . .
    C C1 0.6403(7) 0.3839(6) 0.2030(6) 0.0544(16) Uani d . 1 1 . .
    C C2 0.4267(7) 0.5249(5) 0.2920(5) 0.0438(14) Uani d . 1 1 . .
    C C3 0.5196(7) 0.4031(6) 0.3187(6) 0.0504(15) Uani d . 1 1 . .
    C C4 0.4827(8) 0.3284(6) 0.4362(6) 0.0604(18) Uani d . 1 1 . .
    H H4A 0.5395 0.2441 0.4589 0.072 Uiso calc R 1 1 . .
    C C5 0.3613(8) 0.3810(6) 0.5177(6) 0.0618(17) Uani d . 1 1 . .
    H H5 0.3358 0.3333 0.5989 0.074 Uiso calc R 1 1 . .
    C C6 0.2745(8) 0.5030(6) 0.4839(6) 0.0596(17) Uani d . 1 1 . .
    H H6A 0.1901 0.5349 0.5429 0.071 Uiso calc R 1 1 . .
    C C7 0.4808(6) 0.5879(5) 0.1624(5) 0.0428(13) Uani d . 1 1 . .
    C C8 0.6092(7) 0.5069(6) 0.1082(6) 0.0524(15) Uani d . 1 1 . .
    C C9 0.6755(8) 0.5511(7) -0.0145(6) 0.0619(18) Uani d . 1 1 . .
    H H9 0.7641 0.5015 -0.0564 0.074 Uiso calc R 1 1 . .
    C C10 0.6061(9) 0.6712(7) -0.0729(6) 0.0664(19) Uani d . 1 1 . .
    H H10 0.6483 0.7043 -0.1561 0.080 Uiso calc R 1 1 . .
    C C11 0.4755(8) 0.7435(6) -0.0107(6) 0.0569(17) Uani d . 1 1 . .
    H H11 0.4294 0.8231 -0.0543 0.068 Uiso calc R 1 1 . .
    C C12 -0.1081(8) 0.8433(7) 0.4456(6) 0.0650(18) Uani d . 1 1 . .
    H H12 -0.1580 0.8470 0.3883 0.078 Uiso calc R 1 1 . .
    C C13 -0.0723(11) 0.8488(8) 0.6116(7) 0.080(2) Uani d . 1 1 . .
    H H13 -0.0890 0.8560 0.6906 0.096 Uiso calc R 1 1 . .
    C C14 0.0648(9) 0.8211(7) 0.5327(6) 0.0653(18) Uani d . 1 1 . .
    H H14 0.1619 0.8066 0.5472 0.078 Uiso calc R 1 1 . .
    C C15 0.0177(10) 1.0259(8) 0.1344(8) 0.101(3) Uani d . 1 1 . .
    H H15 -0.0766 0.9975 0.1763 0.121 Uiso calc R 1 1 . .
    C C16 0.1769(11) 1.1482(8) 0.0101(7) 0.081(2) Uani d . 1 1 . .
    H H16 0.2211 1.2159 -0.0501 0.097 Uiso calc R 1 1 . .
    C C17 0.2483(9) 1.0393(7) 0.0720(7) 0.073(2) Uani d . 1 1 . .
    H H17 0.3557 1.0192 0.0633 0.088 Uiso calc R 1 1 . .
    C C18 0.4548(7) 0.9133(6) 0.2987(5) 0.0457(14) Uani d . 1 1 . .
    C C19 0.0036(7) 0.6238(6) 0.2169(5) 0.0453(14) Uani d . 1 1 . .
loop_
    _atom_site_aniso_label
    _atom_site_aniso_U_11
    _atom_site_aniso_U_22
    _atom_site_aniso_U_33
    _atom_site_aniso_U_12
    _atom_site_aniso_U_13
    _atom_site_aniso_U_23
    Co1 0.0439(5) 0.0449(5) 0.0449(5) -0.0073(4) -0.0116(4) -0.0120(4)
    N1 0.050(3) 0.044(3) 0.041(3) -0.006(2) -0.012(2) -0.009(2)
    N2 0.051(3) 0.047(3) 0.044(3) -0.017(2) -0.010(2) -0.007(2)
    N3 0.051(3) 0.047(3) 0.053(3) -0.008(2) -0.011(2) -0.020(2)
    N4 0.061(4) 0.077(4) 0.083(5) -0.012(3) 0.015(4) -0.035(4)
    N5 0.047(3) 0.049(3) 0.049(3) -0.004(3) -0.015(2) -0.012(2)
    N6 0.091(6) 0.097(6) 0.112(7) 0.028(5) -0.023(5) 0.036(5)
    N7 0.050(3) 0.054(3) 0.058(3) -0.010(3) -0.019(3) -0.013(3)
    N8 0.055(3) 0.060(3) 0.052(3) -0.015(3) -0.013(3) -0.017(3)
    O1 0.060(3) 0.063(3) 0.109(4) 0.007(3) -0.014(3) -0.037(3)
    S1 0.0569(11) 0.0710(11) 0.0654(12) -0.0240(9) -0.0175(9) -0.0143(9)
    S2 0.0812(14) 0.1021(15) 0.0758(13) -0.0518(12) -0.0018(11) -0.0342(12)
    C1 0.044(4) 0.053(4) 0.070(5) -0.007(3) -0.013(3) -0.026(4)
    C2 0.044(3) 0.043(3) 0.045(4) -0.010(3) -0.010(3) -0.012(3)
    C3 0.051(4) 0.045(3) 0.056(4) -0.006(3) -0.018(3) -0.014(3)
    C4 0.065(5) 0.045(4) 0.065(5) -0.005(3) -0.025(4) 0.000(3)
    C5 0.070(5) 0.052(4) 0.054(4) -0.013(4) -0.013(4) -0.002(3)
    C6 0.065(4) 0.060(4) 0.045(4) -0.013(3) -0.006(3) -0.009(3)
    C7 0.043(3) 0.047(3) 0.043(3) -0.011(3) -0.010(3) -0.017(3)
    C8 0.043(4) 0.058(4) 0.057(4) -0.014(3) -0.007(3) -0.020(3)
    C9 0.056(4) 0.073(5) 0.058(4) -0.022(4) 0.005(3) -0.032(4)
    C10 0.072(5) 0.077(5) 0.053(4) -0.037(4) -0.002(4) -0.015(4)
    C11 0.066(5) 0.058(4) 0.048(4) -0.026(3) -0.012(3) -0.008(3)
    C12 0.051(4) 0.077(5) 0.066(5) -0.009(4) -0.010(4) -0.027(4)
    C13 0.096(6) 0.083(5) 0.057(5) -0.014(5) -0.003(5) -0.033(4)
    C14 0.067(5) 0.070(4) 0.063(5) -0.006(4) -0.020(4) -0.026(4)
    C15 0.060(5) 0.099(6) 0.090(6) 0.007(5) -0.013(5) 0.021(5)
    C16 0.089(6) 0.069(5) 0.077(6) -0.022(5) -0.031(5) 0.008(4)
    C17 0.067(5) 0.064(5) 0.081(5) -0.021(4) -0.027(4) 0.007(4)
    C18 0.043(4) 0.051(4) 0.034(3) 0.003(3) -0.011(3) -0.008(3)
    C19 0.051(4) 0.055(4) 0.025(3) -0.013(3) -0.006(3) -0.005(3)
_geom_special_details
;
All e.s.d.'s (except the e.s.d. in the dihedral angle between two l.s. planes)
are estimated using the full covariance matrix. The cell e.s.d.'s are taken
into account individually in the estimation of e.s.d.'s in distances, angles
and torsion angles; correlations between e.s.d.'s in cell parameters are only
used when they are defined by crystal symmetry. An approximate (isotropic)
treatment of cell e.s.d.'s is used for estimating e.s.d.'s involving l.s.
planes.
;
loop_
    _geom_bond_atom_site_label_1
    _geom_bond_atom_site_label_2
    _geom_bond_site_symmetry_2
    _geom_bond_distance
    _geom_bond_publ_flag
    Co1 N7 . 2.060(5) ?
    Co1 N8 . 2.062(5) ?
    Co1 N3 . 2.096(5) ?
    Co1 N5 . 2.100(5) ?
    Co1 N1 . 2.237(4) ?
    Co1 N2 . 2.335(5) ?
    N1 C2 . 1.318(7) ?
    N1 C6 . 1.339(7) ?
    N2 C7 . 1.319(7) ?
    N2 C11 . 1.345(7) ?
    N3 C12 . 1.293(8) ?
    N3 C14 . 1.350(8) ?
    N4 C12 . 1.325(8) ?
    N4 C13 . 1.332(9) ?
    N4 H4 . 0.8600 ?
    N5 C15 . 1.267(8) ?
    N5 C17 . 1.331(8) ?
    N6 C16 . 1.289(10) ?
    N6 C15 . 1.319(9) ?
    N6 H6 . 0.8600 ?
    N7 C18 . 1.152(7) ?
    N8 C19 . 1.130(7) ?
    O1 C1 . 1.197(7) ?
    S1 C18 . 1.619(7) ?
    S2 C19 . 1.610(6) ?
    C1 C8 . 1.487(9) ?
    C1 C3 . 1.492(8) ?
    C2 C3 . 1.374(8) ?
    C2 C7 . 1.457(8) ?
    C3 C4 . 1.365(8) ?
    C4 C5 . 1.344(9) ?
    C4 H4A . 0.9300 ?
    C5 C6 . 1.365(9) ?
    C5 H5 . 0.9300 ?
    C6 H6A . 0.9300 ?
    C7 C8 . 1.370(8) ?
    C8 C9 . 1.369(8) ?
    C9 C10 . 1.367(10) ?
    C9 H9 . 0.9300 ?
    C10 C11 . 1.370(9) ?
    C10 H10 . 0.9300 ?
    C11 H11 . 0.9300 ?
    C12 H12 . 0.9300 ?
    C13 C14 . 1.325(10) ?
    C13 H13 . 0.9300 ?
    C14 H14 . 0.9300 ?
    C15 H15 . 0.9300 ?
    C16 C17 . 1.315(9) ?
    C16 H16 . 0.9300 ?
    C17 H17 . 0.9300 ?
loop_
    _geom_angle_atom_site_label_1
    _geom_angle_atom_site_label_2
    _geom_angle_atom_site_label_3
    _geom_angle_site_symmetry_1
    _geom_angle_site_symmetry_3
    _geom_angle
    _geom_angle_publ_flag
    N7 Co1 N8 . . 173.1(2) ?
    N7 Co1 N3 . . 93.6(2) ?
    N8 Co1 N3 . . 92.08(19) ?
    N7 Co1 N5 . . 90.24(19) ?
    N8 Co1 N5 . . 92.91(19) ?
    N3 Co1 N5 . . 97.45(19) ?
    N7 Co1 N1 . . 87.91(18) ?
    N8 Co1 N1 . . 88.00(19) ?
    N3 Co1 N1 . . 91.82(18) ?
    N5 Co1 N1 . . 170.65(18) ?
    N7 Co1 N2 . . 85.39(18) ?
    N8 Co1 N2 . . 88.39(18) ?
    N3 Co1 N2 . . 170.70(18) ?
    N5 Co1 N2 . . 91.80(18) ?
    N1 Co1 N2 . . 78.92(17) ?
    C2 N1 C6 . . 114.3(5) ?
    C2 N1 Co1 . . 108.3(4) ?
    C6 N1 Co1 . . 137.4(4) ?
    C7 N2 C11 . . 113.5(5) ?
    C7 N2 Co1 . . 105.9(4) ?
    C11 N2 Co1 . . 140.5(4) ?
    C12 N3 C14 . . 105.3(6) ?
    C12 N3 Co1 . . 125.9(4) ?
    C14 N3 Co1 . . 128.8(4) ?
    C12 N4 C13 . . 107.0(6) ?
    C12 N4 H4 . . 126.5 ?
    C13 N4 H4 . . 126.5 ?
    C15 N5 C17 . . 103.3(6) ?
    C15 N5 Co1 . . 130.3(5) ?
    C17 N5 Co1 . . 126.3(4) ?
    C16 N6 C15 . . 109.3(7) ?
    C16 N6 H6 . . 125.3 ?
    C15 N6 H6 . . 125.3 ?
    C18 N7 Co1 . . 164.4(5) ?
    C19 N8 Co1 . . 165.8(5) ?
    O1 C1 C8 . . 127.0(6) ?
    O1 C1 C3 . . 127.4(6) ?
    C8 C1 C3 . . 105.6(5) ?
    N1 C2 C3 . . 126.5(6) ?
    N1 C2 C7 . . 124.0(5) ?
    C3 C2 C7 . . 109.5(5) ?
    C4 C3 C2 . . 117.5(6) ?
    C4 C3 C1 . . 135.0(6) ?
    C2 C3 C1 . . 107.5(6) ?
    C5 C4 C3 . . 117.5(6) ?
    C5 C4 H4A . . 121.2 ?
    C3 C4 H4A . . 121.2 ?
    C4 C5 C6 . . 121.4(7) ?
    C4 C5 H5 . . 119.3 ?
    C6 C5 H5 . . 119.3 ?
    N1 C6 C5 . . 122.8(6) ?
    N1 C6 H6A . . 118.6 ?
    C5 C6 H6A . . 118.6 ?
    N2 C7 C8 . . 127.8(6) ?
    N2 C7 C2 . . 122.7(5) ?
    C8 C7 C2 . . 109.4(5) ?
    C9 C8 C7 . . 117.2(6) ?
    C9 C8 C1 . . 134.9(6) ?
    C7 C8 C1 . . 107.9(5) ?
    C10 C9 C8 . . 117.2(6) ?
    C10 C9 H9 . . 121.4 ?
    C8 C9 H9 . . 121.4 ?
    C9 C10 C11 . . 121.1(7) ?
    C9 C10 H10 . . 119.4 ?
    C11 C10 H10 . . 119.4 ?
    N2 C11 C10 . . 123.1(6) ?
    N2 C11 H11 . . 118.5 ?
    C10 C11 H11 . . 118.5 ?
    N3 C12 N4 . . 111.4(6) ?
    N3 C12 H12 . . 124.3 ?
    N4 C12 H12 . . 124.3 ?
    C14 C13 N4 . . 106.7(7) ?
    C14 C13 H13 . . 126.6 ?
    N4 C13 H13 . . 126.6 ?
    C13 C14 N3 . . 109.6(7) ?
    C13 C14 H14 . . 125.2 ?
    N3 C14 H14 . . 125.2 ?
    N5 C15 N6 . . 111.0(8) ?
    N5 C15 H15 . . 124.5 ?
    N6 C15 H15 . . 124.5 ?
    N6 C16 C17 . . 103.7(7) ?
    N6 C16 H16 . . 128.2 ?
    C17 C16 H16 . . 128.2 ?
    C16 C17 N5 . . 112.6(7) ?
    C16 C17 H17 . . 123.7 ?
    N5 C17 H17 . . 123.7 ?
    N7 C18 S1 . . 177.9(6) ?
    N8 C19 S2 . . 178.7(5) ?
loop_
    _geom_torsion_atom_site_label_1
    _geom_torsion_atom_site_label_2
    _geom_torsion_atom_site_label_3
    _geom_torsion_atom_site_label_4
    _geom_torsion_site_symmetry_1
    _geom_torsion_site_symmetry_2
    _geom_torsion_site_symmetry_3
    _geom_torsion_site_symmetry_4
    _geom_torsion
    _geom_torsion_publ_flag
    N7 Co1 N1 C2 . . . . -83.4(4) ?
    N8 Co1 N1 C2 . . . . 91.1(4) ?
    N3 Co1 N1 C2 . . . . -176.9(4) ?
    N2 Co1 N1 C2 . . . . 2.3(4) ?
    N7 Co1 N1 C6 . . . . 95.8(6) ?
    N8 Co1 N1 C6 . . . . -89.7(6) ?
    N3 Co1 N1 C6 . . . . 2.3(6) ?
    N2 Co1 N1 C6 . . . . -178.5(6) ?
    N7 Co1 N2 C7 . . . . 86.0(4) ?
    N8 Co1 N2 C7 . . . . -91.1(4) ?
    N5 Co1 N2 C7 . . . . 176.1(4) ?
    N1 Co1 N2 C7 . . . . -2.8(3) ?
    N7 Co1 N2 C11 . . . . -92.8(6) ?
    N8 Co1 N2 C11 . . . . 90.2(6) ?
    N5 Co1 N2 C11 . . . . -2.7(6) ?
    N1 Co1 N2 C11 . . . . 178.5(6) ?
    N7 Co1 N3 C12 . . . . 151.9(5) ?
    N8 Co1 N3 C12 . . . . -32.0(6) ?
    N5 Co1 N3 C12 . . . . 61.2(6) ?
    N1 Co1 N3 C12 . . . . -120.1(5) ?
    N7 Co1 N3 C14 . . . . -27.4(6) ?
    N8 Co1 N3 C14 . . . . 148.7(5) ?
    N5 Co1 N3 C14 . . . . -118.1(5) ?
    N1 Co1 N3 C14 . . . . 60.6(5) ?
    N7 Co1 N5 C15 . . . . -141.3(7) ?
    N8 Co1 N5 C15 . . . . 44.9(7) ?
    N3 Co1 N5 C15 . . . . -47.6(7) ?
    N2 Co1 N5 C15 . . . . 133.3(7) ?
    N7 Co1 N5 C17 . . . . 35.0(6) ?
    N8 Co1 N5 C17 . . . . -138.8(6) ?
    N3 Co1 N5 C17 . . . . 128.7(6) ?
    N2 Co1 N5 C17 . . . . -50.4(6) ?
    N3 Co1 N7 C18 . . . . -84.9(19) ?
    N5 Co1 N7 C18 . . . . 12.5(19) ?
    N1 Co1 N7 C18 . . . . -176.6(19) ?
    N2 Co1 N7 C18 . . . . 104.3(19) ?
    N3 Co1 N8 C19 . . . . -110(2) ?
    N5 Co1 N8 C19 . . . . 153(2) ?
    N1 Co1 N8 C19 . . . . -18(2) ?
    N2 Co1 N8 C19 . . . . 61(2) ?
    C6 N1 C2 C3 . . . . -0.4(8) ?
    Co1 N1 C2 C3 . . . . 179.0(5) ?
    C6 N1 C2 C7 . . . . 178.9(5) ?
    Co1 N1 C2 C7 . . . . -1.7(6) ?
    N1 C2 C3 C4 . . . . 1.2(9) ?
    C7 C2 C3 C4 . . . . -178.2(5) ?
    N1 C2 C3 C1 . . . . 179.5(5) ?
    C7 C2 C3 C1 . . . . 0.1(6) ?
    O1 C1 C3 C4 . . . . -0.2(12) ?
    C8 C1 C3 C4 . . . . 178.7(7) ?
    O1 C1 C3 C2 . . . . -178.1(6) ?
    C8 C1 C3 C2 . . . . 0.8(6) ?
    C2 C3 C4 C5 . . . . -2.0(9) ?
    C1 C3 C4 C5 . . . . -179.7(6) ?
    C3 C4 C5 C6 . . . . 2.1(10) ?
    C2 N1 C6 C5 . . . . 0.4(9) ?
    Co1 N1 C6 C5 . . . . -178.7(4) ?
    C4 C5 C6 N1 . . . . -1.4(11) ?
    C11 N2 C7 C8 . . . . 1.4(8) ?
    Co1 N2 C7 C8 . . . . -177.7(5) ?
    C11 N2 C7 C2 . . . . -177.9(5) ?
    Co1 N2 C7 C2 . . . . 3.0(6) ?
    N1 C2 C7 N2 . . . . -1.1(9) ?
    C3 C2 C7 N2 . . . . 178.3(5) ?
    N1 C2 C7 C8 . . . . 179.5(5) ?
    C3 C2 C7 C8 . . . . -1.1(7) ?
    N2 C7 C8 C9 . . . . 0.6(9) ?
    C2 C7 C8 C9 . . . . -180.0(5) ?
    N2 C7 C8 C1 . . . . -177.8(5) ?
    C2 C7 C8 C1 . . . . 1.6(6) ?
    O1 C1 C8 C9 . . . . -0.6(12) ?
    C3 C1 C8 C9 . . . . -179.5(7) ?
    O1 C1 C8 C7 . . . . 177.4(6) ?
    C3 C1 C8 C7 . . . . -1.5(6) ?
    C7 C8 C9 C10 . . . . -1.3(9) ?
    C1 C8 C9 C10 . . . . 176.6(6) ?
    C8 C9 C10 C11 . . . . -0.2(10) ?
    C7 N2 C11 C10 . . . . -2.9(8) ?
    Co1 N2 C11 C10 . . . . 175.8(4) ?
    C9 C10 C11 N2 . . . . 2.5(10) ?
    C14 N3 C12 N4 . . . . 0.3(8) ?
    Co1 N3 C12 N4 . . . . -179.2(4) ?
    C13 N4 C12 N3 . . . . -0.9(9) ?
    C12 N4 C13 C14 . . . . 1.1(9) ?
    N4 C13 C14 N3 . . . . -1.0(9) ?
    C12 N3 C14 C13 . . . . 0.5(8) ?
    Co1 N3 C14 C13 . . . . 179.9(5) ?
    C17 N5 C15 N6 . . . . 0.5(10) ?
    Co1 N5 C15 N6 . . . . 177.5(6) ?
    C16 N6 C15 N5 . . . . 0.9(12) ?
    C15 N6 C16 C17 . . . . -1.9(11) ?
    N6 C16 C17 N5 . . . . 2.3(10) ?
    C15 N5 C17 C16 . . . . -1.8(9) ?
    Co1 N5 C17 C16 . . . . -178.9(5) ?
loop_
    _geom_hbond_atom_site_label_D
    _geom_hbond_atom_site_label_H
    _geom_hbond_atom_site_label_A
    _geom_hbond_site_symmetry_A
    _geom_hbond_distance_DH
    _geom_hbond_distance_HA
    _geom_hbond_distance_DA
    _geom_hbond_angle_DHA
    N6 H6 O1 1_465 0.86 2.47 2.980(10) 119
data_global
_journal_date_recd_electronic     2011-07-06
_journal_date_accepted     2011-07-19
_journal_name_full     'Acta Crystallographica, Section E'
_journal_year     2011
_journal_volume     67
_journal_issue      9
_journal_page_first     em1171
_journal_page_last     em1171
_journal_paper_category     QM
_journal_coeditor_code     QM2016
_publ_contact_author_name     'Xiu-Ling Feng'
_publ_contact_author_address
;
College of Chemistry and Chemical Engineering, Huaihua University,
Huaihua 418008, People's Republic of China
;
_publ_contact_author_email     xiulingfeng2001@sina.com
_publ_contact_author_fax     ?
_publ_contact_author_phone     '15115121472'
_publ_section_title
;\
(4,5-Diazafluoren-9-one-\k^2^<i>N</i>,<i>N</i>')bis(1<i>H</i>-imidazole-\
\k<i>N</i>^3^)bis(thiocyanato-\k<i>N</i>)cobalt(II)
;
loop_
    _publ_author_name
    _publ_author_footnote
    _publ_author_address
    'Feng, Xiu-Ling' .
;
College of Chemistry and Chemical Engineering, Huaihua University,
Huaihua 418008, People's Republic of China
;
    'Zhang, Yu-Ping' .
;
Wuling Electric Power Group Corporation, Changsha 410000,
People's Republic of China
;
_publ_section_abstract
;
In the title complex, [Co(NCS)~2~(C~3~H~4~N~2~)~2~(C~11~H~6~N~2~O)], the Co^II^
atom has a distorted octahedral coordination with the the N atoms of the
4,5-diazafluoren-9-one ligand and two N atoms from imidazole ligands in the
equatorial positions and the axial sites occupied by two N atoms the
thiocyanate ligand. Intermolecular N---H...O hydrogen bonding forms a
one-dimensional motif parallel to the cell <i>ab</i> diagonal.
;
_publ_section_comment
;
The title complex, Co(C~11~H~6~NO~2~)(C~3~H~4~N~2~)~2~(SCN)~2~ contains a Co^II^
centre with a distorted octahedral coordination where the equatorial plane
contains the N atoms of 4,5-diazafluoren-9-
one and two N atoms from imidazole ligands and the axial positions are
occupied by two N atoms of thiocyanato ligands. Intermolecular N---H...O
hydrogen bonding forms a one-dimensional motif parallel to the cell ab
diagonal.
;
_publ_section_acknowledgements
;
The authors appreciate the help of Professor Dr Hongyou Guo and the financial
support of the Science Foundation of Huaihua University (grant No.
HHUQ.2009--10.).
;
_publ_section_references
;
Biju, A. R. & Rajasekharan, M. V. (2008). <i>Polyhedron</i>, <b>27</b>,
2065--2068.
Bruker (2002). <i>SAINT</i> and <i>SMART</i>. Bruker AXS Inc., Madison,
Wisconsin, USA.
Notash, B., Safari, N. & Amani, V. (2011). <i>Acta Cryst.</i> E<b>67</b>, m418.
Sheldrick, G. M. (1996). <i>SADABS</i>. University of G\"ottingen, Germany.
Sheldrick, G. M. (2008). <i>Acta Cryst.</i> A<b>64</b>, 112--122.
Xu, Z.-G., Liu, H.-Y., Zhan, Q.-G., Chen, J. & Xu, M.-J. (2009). <i>Acta
Cryst.</i> E<b>65</b>, m1166.
Yang, H.-J., Kou, H.-Z., Gao, F., Cui, A.-L. & Wang, R.-J. (2004). <i>Acta
Cryst.</i> E<b>60</b>, m611--m613.
Zhang, L. M. & Li, B. A. (2009). <i>Inorg. Chim. Acta</i>, <b>362</b>,
4857--4861.
;
_publ_section_related_literature
;
For related structures, see: Notash <i>et al.</i> (2011); Xu <i>et al.</i>
(2009). For general background to metal complexes with diazafluoren-9-one
ligands, see: Biju & Rajasekharan (2008); Zhang & Li (2009). For a related
structure, see: Yang <i>et al.</i> (2004).
;
_publ_section_exptl_prep
;
A mixture of Co(NO~3~)~2~. 6H~2~O (0.5 mmol), 4,5-diazafluoren-9-one (0.5 mmol),
imidazole (0.5 mmol) and KSCN (0.5 mmol) in 15 mL distilled water was heated
at 413 K in a Teflon-lined stainless steel autoclave for three days. The
reaction system was then slowly cooled to room temperature. Red crystals of
the title compound suitable for single-crystal X-ray diffraction analysis were
obtained by slow evaporation of the aqueous solution over a period of one month
(yield 49% based on Co).
;
_publ_section_exptl_refinement
;
All H atoms attached to C atoms and N atom were fixed geometrically and treated
as riding with C---H = 0.93 \%A and N---H = 0.86\%A with <i>U</i>~iso~(H) =
1.2Ueq(C
or N).
;
