# Supplementary material for: (4,5-Diaza­fluoren-9-one-κ2 N,N′)bis­(1H-imidazole-κN 3)bis­(thio­cyanato-κN)cobalt(II)
Source: Acta Crystallogr Sect E Struct Rep Online. 2011 Aug 2;67(Pt 9):m1171. doi: 10.1107/S1600536811029060 (PMC3200902; doi:10.1107/S1600536811029060)
Supplement: Supplementary file 2 [file e-67-m1171-Isup2.hkl]

# 
# h,k,l, Fc-squared, Fo-squared, sigma(Fo-squared) and status flag 
# 
data_I
_shelx_title ' 110525d in P-1' 
_shelx_refln_list_code          4 
_shelx_F_calc_maximum      210.92 
_exptl_crystal_F_000       502.00 
_reflns_d_resolution_high  0.8404 
 
loop_ 
 _symmetry_equiv_pos_as_xyz 
 'x, y, z' 
 '-x, -y, -z' 
 
_cell_length_a     9.2239 
_cell_length_b    10.9200 
_cell_length_c    11.9441 
_cell_angle_alpha  71.578 
_cell_angle_beta   70.582 
_cell_angle_gamma  73.931 
 
_shelx_F_squared_multiplier     1.000 
 
loop_ 
 _refln_index_h 
 _refln_index_k 
 _refln_index_l 
 _refln_F_squared_calc 
 _refln_F_squared_meas 
 _refln_F_squared_sigma 
 _refln_observed_status 
   2   0   0     1753.47     2116.11    146.30 o 
   3   0   0      307.43      245.63     20.60 o 
   4   0   0      431.10      334.13     30.81 o 
   5   0   0      591.10      525.23     94.00 o 
   6   0   0      128.95      144.75     16.77 o 
   7   0   0      268.63      287.92     22.89 o 
   8   0   0      103.05      118.39     19.56 o 
   9   0   0       22.25       19.16     20.82 o 
  10   0   0       10.42       -5.83     21.21 o 
  -9   1   0       72.54      111.21     25.32 o 
  -8   1   0       10.48        6.46     11.80 o 
  -7   1   0       12.44        8.76     10.24 o 
  -6   1   0      315.88      277.35     23.99 o 
  -4   1   0     1007.76      845.16     62.18 o 
  -3   1   0      545.67      615.13     45.25 o 
  -2   1   0      121.41      110.38     10.22 o 
   1   1   0    10278.94    12030.86    485.79 o 
   2   1   0       50.52       55.21      4.28 o 
   3   1   0     3110.43     3573.38    181.22 o 
   4   1   0      270.66      251.21     16.53 o 
   6   1   0      466.15      420.93     75.04 o 
   7   1   0      281.99      263.43     21.54 o 
   8   1   0      218.08      240.30     30.54 o 
   9   1   0       19.21       -4.77     21.10 o 
  10   1   0       14.48       14.27     25.93 o 
  -9   2   0        0.37      -11.05     16.88 o 
  -8   2   0       15.09      -10.97     14.27 o 
  -7   2   0      540.87      435.65     29.61 o 
  -6   2   0      106.40      132.00     19.85 o 
  -5   2   0      453.56      451.39     36.92 o 
  -3   2   0      181.74      181.72     16.55 o 
  -2   2   0     2985.74     2986.31    204.88 o 
  -1   2   0      518.56      496.76     25.06 o 
   0   2   0       42.19       40.64      5.77 o 
   1   2   0     1779.20     1723.82     68.92 o 
   2   2   0      228.71      220.14     10.50 o 
   3   2   0     1028.55     1105.23     46.74 o 
   5   2   0     1127.16      921.02     51.23 o 
   6   2   0       39.89       54.30     12.34 o 
   7   2   0      528.40      597.58     51.64 o 
   8   2   0       48.64       73.01     23.76 o 
   9   2   0        1.68      -25.71     18.77 o 
  10   2   0       38.17       47.36     25.93 o 
  -8   3   0        0.70        0.21      9.69 o 
  -7   3   0      123.96      121.84     16.80 o 
  -5   3   0       30.94        8.27     11.83 o 
  -4   3   0        4.84        2.44      7.50 o 
  -3   3   0      259.52      246.87     15.14 o 
  -2   3   0     3747.27     3413.78    193.44 o 
  -1   3   0      191.18      173.67     24.15 o 
   0   3   0     1525.41     1397.82     57.71 o 
   1   3   0    16360.35    17046.26    672.39 o 
   2   3   0      154.37      175.04      9.36 o 
   3   3   0      529.43      597.05     44.06 o 
   4   3   0      233.26      195.85     13.82 o 
   5   3   0      297.99      295.43     27.71 o 
   6   3   0      522.49      467.33     40.59 o 
   7   3   0      635.12      602.08     51.80 o 
   8   3   0      251.98      293.10     34.70 o 
   9   3   0      138.60      208.60     35.92 o 
  10   3   0      121.94      200.32     38.09 o 
  -8   4   0      138.29      182.00     27.54 o 
  -7   4   0       24.48       24.49     14.71 o 
  -6   4   0        4.73      -15.82     10.55 o 
  -5   4   0      272.08      281.38     18.94 o 
  -4   4   0        5.96        1.37      5.83 o 
  -3   4   0     1686.15     1475.76     73.90 o 
  -2   4   0      984.98      932.66     47.23 o 
  -1   4   0       19.01       22.67      4.20 o 
   0   4   0     1198.37     1115.85     48.22 o 
   1   4   0      387.01      375.54     17.11 o 
   2   4   0       15.00        9.87      5.64 o 
   3   4   0        0.36       -5.42      3.62 o 
   4   4   0     1149.35     1180.49     69.68 o 
   5   4   0       40.47       26.32      8.67 o 
   6   4   0     2069.79     2192.23    157.74 o 
   7   4   0       42.78       89.78     21.43 o 
   8   4   0       89.81      193.22     31.81 o 
   9   4   0       44.22       26.04     19.88 o 
  10   4   0        2.93       25.98     26.98 o 
  -8   5   0        1.13       14.94     16.27 o 
  -7   5   0      183.69      130.98     22.88 o 
  -6   5   0      119.31      115.82     20.38 o 
  -5   5   0       48.12       46.47     12.94 o 
  -4   5   0     1325.34     1214.92     62.49 o 
  -3   5   0       17.15       15.64      6.02 o 
  -2   5   0      321.18      340.22     19.68 o 
  -1   5   0      821.70      845.18     35.65 o 
   0   5   0      751.70      669.07     31.87 o 
   1   5   0     1109.88     1096.66     45.81 o 
   2   5   0       18.18       11.12      5.24 o 
   3   5   0      666.07      617.75     27.78 o 
   4   5   0      513.29      439.61     21.26 o 
   5   5   0      358.19      293.79     20.25 o 
   6   5   0      220.69      243.18     19.18 o 
   7   5   0        9.81       -4.72     14.77 o 
   8   5   0       50.11       44.81     19.93 o 
   9   5   0      109.84      137.31     30.43 o 
  10   5   0        7.17       31.09     28.37 o 
  -6   6   0      312.20      361.50     35.20 o 
  -5   6   0        9.59        5.16     11.49 o 
  -4   6   0        0.60       10.99     11.27 o 
  -3   6   0      172.80      196.77     24.60 o 
  -2   6   0       31.03       28.93      9.74 o 
  -1   6   0      198.77      176.88     12.87 o 
   0   6   0      644.32      622.87     27.48 o 
   1   6   0     1616.99     1559.45     64.30 o 
   2   6   0     3678.17     3992.94    160.07 o 
   3   6   0      138.36      144.89     11.24 o 
   4   6   0      898.93      885.24     39.24 o 
   5   6   0       10.97        4.34      8.13 o 
   6   6   0       51.79       34.99     10.98 o 
   7   6   0      318.16      287.94     32.31 o 
   8   6   0      311.51      314.53     36.14 o 
   9   6   0      110.65      129.76     31.26 o 
  -4   7   0       49.18       85.73     18.49 o 
  -3   7   0        4.34       -2.04      9.64 o 
  -2   7   0      273.96      265.28     19.62 o 
  -1   7   0        5.60        4.07      7.35 o 
   0   7   0        4.73       -3.03      7.03 o 
   1   7   0      444.14      420.18     20.78 o 
   2   7   0      422.07      407.77     20.75 o 
   3   7   0      120.57      112.56     13.61 o 
   4   7   0       89.76      104.28     16.10 o 
   5   7   0      374.58      374.66     25.16 o 
   6   7   0        1.62      -13.36      8.91 o 
   7   7   0      257.13      249.19     21.09 o 
   8   7   0       91.47      152.24     30.65 o 
   9   7   0        1.96       -8.83     23.99 o 
  -6   8   0       84.97      174.89     30.70 o 
  -5   8   0       80.39      125.15     27.59 o 
  -4   8   0      120.84      171.17     28.93 o 
  -3   8   0      199.00      201.66     26.15 o 
  -2   8   0      204.10      210.98     19.08 o 
  -1   8   0        5.72       -2.86      8.07 o 
   0   8   0       68.68       67.16     11.75 o 
   1   8   0      257.80      221.48     19.04 o 
   2   8   0      176.95      160.73     16.35 o 
   3   8   0      387.21      384.21     21.30 o 
   4   8   0      311.58      325.87     23.27 o 
   5   8   0       59.07       41.37     11.88 o 
   6   8   0      171.26      178.68     30.68 o 
   7   8   0        0.13        2.93     11.97 o 
   8   8   0       14.61      -11.60     20.32 o 
   9   8   0       51.75       49.53     25.21 o 
  -5   9   0      109.68      197.77     33.48 o 
  -4   9   0      118.25      165.07     29.54 o 
  -3   9   0       89.56      124.15     25.04 o 
  -2   9   0        9.67       -9.11     14.32 o 
  -1   9   0       42.45        6.44     15.77 o 
   0   9   0       13.08       -6.64      9.24 o 
   1   9   0      155.07      148.45     16.57 o 
   2   9   0      337.52      325.01     23.91 o 
   3   9   0      341.51      296.80     23.48 o 
   4   9   0        6.45       -8.68     10.57 o 
   5   9   0        8.23        8.28     11.06 o 
   6   9   0       23.01        8.17     11.62 o 
   7   9   0       20.05       26.44     13.58 o 
   8   9   0       45.35       57.00     21.10 o 
  -4  10   0       67.82      145.75     29.98 o 
  -3  10   0       31.61       34.98     18.32 o 
  -2  10   0        9.67        7.83     17.10 o 
  -1  10   0      229.40      229.14     29.98 o 
   0  10   0       71.13       58.02     19.93 o 
   1  10   0        8.07      -24.24     16.16 o 
   2  10   0      140.55      147.26     17.29 o 
   3  10   0       39.19       24.65     13.15 o 
   4  10   0        0.62        0.39     14.38 o 
   5  10   0       20.08        0.33     14.99 o 
   6  10   0        0.81       -7.94     15.71 o 
   7  10   0        5.76       -3.21     13.49 o 
  -2  11   0       40.29       52.86     22.65 o 
  -1  11   0       37.29       62.41     21.10 o 
   0  11   0      101.06       84.84     21.76 o 
   1  11   0       16.38      -18.04     19.43 o 
   2  11   0      131.24      145.97     27.43 o 
   3  11   0       65.50       88.67     23.65 o 
   4  11   0      143.89      101.61     23.76 o 
   5  11   0        6.70       -5.94     14.88 o 
   6  11   0        0.64        0.67     17.05 o 
   0  12   0        1.97       -5.55     19.49 o 
   1  12   0      112.16       59.19     21.99 o 
   2  12   0       67.60       68.74     23.71 o 
  -2 -12   1       19.69        0.44     21.21 o 
  -3 -11   1       17.87       -4.11     22.88 o 
  -2 -11   1       74.68       69.24     23.65 o 
  -1 -11   1      216.46      242.63     34.81 o 
   0 -11   1       18.21       33.15     19.93 o 
   1 -11   1        6.92       -6.88     17.82 o 
   2 -11   1        6.81       -6.77     18.66 o 
  -6 -10   1       18.95        0.06     14.99 o 
  -5 -10   1        1.40      -15.77     13.66 o 
  -4 -10   1       20.83       30.04     16.82 o 
  -3 -10   1       38.29       34.87     22.32 o 
  -2 -10   1      690.95      673.65     59.52 o 
  -1 -10   1       39.21       46.31     19.93 o 
   0 -10   1       72.45       74.84     21.10 o 
   1 -10   1        0.10       -8.88     16.10 o 
   2 -10   1       59.43       51.02     18.71 o 
   3 -10   1       21.83       27.71     21.32 o 
   4 -10   1       17.44       51.86     24.76 o 
  -7  -9   1       11.27        9.19     26.96 o 
  -6  -9   1      172.48      214.70     32.59 o 
  -5  -9   1       26.29       10.37     11.13 o 
  -4  -9   1        1.17      -11.88      7.92 o 
  -3  -9   1       46.99       39.32     13.41 o 
  -2  -9   1       89.16       72.90     19.96 o 
  -1  -9   1      183.10      178.00     26.15 o 
   0  -9   1        0.01      -18.21     14.49 o 
   1  -9   1      103.91      110.49     22.04 o 
   2  -9   1       32.59       42.81     19.16 o 
   3  -9   1      224.70      256.01     32.48 o 
   4  -9   1       14.63       40.25     20.77 o 
   5  -9   1        3.17       21.21     21.99 o 
  -8  -8   1       51.97       49.36     24.43 o 
  -7  -8   1      321.55      291.16     34.04 o 
  -6  -8   1        2.00       -9.86     17.54 o 
  -5  -8   1        1.98        1.09     10.81 o 
  -4  -8   1      199.46      193.78     15.36 o 
  -3  -8   1      384.05      352.65     20.50 o 
  -2  -8   1       52.15       29.69      8.84 o 
  -1  -8   1      120.40      108.99     13.86 o 
   0  -8   1      516.80      507.71     30.59 o 
   1  -8   1       79.74       46.64     16.71 o 
   2  -8   1       63.22       74.23     19.16 o 
   3  -8   1        3.63      -21.74     14.49 o 
   4  -8   1      212.93      215.54     31.76 o 
   5  -8   1      116.29      148.63     28.98 o 
   6  -8   1       10.63       17.71     22.43 o 
  -9  -7   1       30.37       27.76     24.76 o 
  -8  -7   1      108.56       73.12     22.54 o 
  -7  -7   1       10.14       11.55     19.21 o 
  -6  -7   1        3.14      -14.98     13.41 o 
  -5  -7   1       47.48       55.67     19.24 o 
  -4  -7   1     1788.41     1808.50     76.10 o 
  -3  -7   1       33.94       32.76      8.92 o 
  -2  -7   1      125.69      114.23     11.08 o 
  -1  -7   1      954.35      892.43     39.29 o 
   0  -7   1        7.76        3.70      6.12 o 
   1  -7   1      342.74      324.08     33.31 o 
   2  -7   1        5.26      -11.18      7.45 o 
   3  -7   1      131.93      138.81     23.26 o 
   4  -7   1        0.44      -22.40     14.94 o 
   5  -7   1      258.03      396.48     41.75 o 
   6  -7   1       66.19      107.44     24.71 o 
   7  -7   1        3.74       49.47     20.82 o 
  -9  -6   1        1.01      -17.66     23.04 o 
  -8  -6   1       37.45       14.60     21.65 o 
  -7  -6   1        0.36      -23.04     15.49 o 
  -6  -6   1       88.09       92.78     14.45 o 
  -5  -6   1      965.56      985.04    119.62 o 
  -4  -6   1       42.45       30.16      8.62 o 
  -3  -6   1      769.31      764.91     34.58 o 
  -2  -6   1      190.59      168.11     11.93 o 
  -1  -6   1      846.41      864.99     37.68 o 
   0  -6   1      318.04      292.13     15.51 o 
   1  -6   1        2.27       -5.50      4.57 o 
   2  -6   1      589.96      499.43     23.12 o 
   3  -6   1      155.73      200.77     26.54 o 
   4  -6   1     1023.80     1082.08     58.51 o 
   5  -6   1       64.42       34.87     18.49 o 
   6  -6   1       19.75       20.71     19.10 o 
   7  -6   1       63.33      105.38     23.54 o 
  -9  -5   1        6.56       10.77     24.49 o 
  -8  -5   1      102.16       82.56     23.15 o 
  -7  -5   1      129.85      120.76     23.43 o 
  -6  -5   1     1105.86     1235.25     93.50 o 
  -5  -5   1      131.53      130.21     27.40 o 
  -4  -5   1      119.45      117.14     23.87 o 
  -3  -5   1      344.04      308.93     16.42 o 
  -2  -5   1     1291.68     1220.00     51.23 o 
  -1  -5   1        4.81        0.89      4.88 o 
   0  -5   1     2591.18     2951.66    118.60 o 
   1  -5   1      250.76      217.44     11.86 o 
   2  -5   1      519.22      566.42     25.26 o 
   3  -5   1     1376.55     1347.57     56.24 o 
   4  -5   1       18.43        5.66      5.85 o 
   5  -5   1       50.69       51.02     13.27 o 
   6  -5   1      118.62      118.43     18.43 o 
  -9  -4   1        2.10       -4.61     20.82 o 
  -8  -4   1        3.72       -0.72     17.77 o 
  -7  -4   1       95.18      115.10     23.87 o 
  -6  -4   1      191.91      222.37     29.37 o 
  -5  -4   1       41.85       13.16     12.66 o 
  -4  -4   1        8.34        0.70      5.00 o 
  -3  -4   1     1361.53     1352.15     56.18 o 
  -2  -4   1        8.62        6.02      3.96 o 
  -1  -4   1      762.42      721.25     30.87 o 
   0  -4   1     4578.94     4845.51    192.56 o 
   1  -4   1      966.24     1121.66     46.20 o 
   2  -4   1     1487.50     1436.74     58.84 o 
   3  -4   1      356.13      306.91     18.07 o 
   4  -4   1      149.27      132.28     11.11 o 
   5  -4   1      106.09      112.60     19.54 o 
   6  -4   1      366.05      353.54     23.60 o 
   7  -4   1      215.74      218.98     25.54 o 
   8  -4   1       19.22       10.60     14.10 o 
 -10  -3   1        2.03        7.38     23.49 o 
  -9  -3   1       10.80      -16.10     20.43 o 
  -8  -3   1        8.15       -3.66     14.82 o 
  -7  -3   1      503.86      486.43     44.64 o 
  -6  -3   1        0.28       -8.49     10.49 o 
  -5  -3   1      181.17      157.63     19.65 o 
  -4  -3   1     1600.54     1635.51    117.10 o 
  -3  -3   1       21.23       24.63      5.94 o 
  -2  -3   1       36.60       45.87      7.08 o 
  -1  -3   1        6.90        5.11      3.05 o 
   0  -3   1     2042.57     2066.15     83.01 o 
   1  -3   1     4765.26     4861.81    192.35 o 
   2  -3   1     5097.79     5194.27    205.86 o 
   3  -3   1      681.16      595.22     31.29 o 
   4  -3   1      184.96      165.51     16.77 o 
   5  -3   1     1869.73     1469.72    105.44 o 
   6  -3   1       56.22        4.77     14.32 o 
   7  -3   1       70.76       64.35     19.32 o 
   8  -3   1       55.58       40.97     11.10 o 
 -10  -2   1        1.23      -30.98     23.21 o 
  -9  -2   1       11.97       25.15     24.15 o 
  -8  -2   1      150.59      198.05     32.54 o 
  -7  -2   1       54.83       51.86     18.60 o 
  -6  -2   1      990.73     1006.12     77.34 o 
  -5  -2   1     1871.83     1950.27    139.58 o 
  -4  -2   1      411.30      427.63     35.15 o 
  -3  -2   1       74.74       72.46     11.22 o 
  -2  -2   1      413.05      463.50     53.11 o 
  -1  -2   1     1555.25     1815.30     89.49 o 
   0  -2   1      124.79      123.42      6.87 o 
   1  -2   1    14901.40    15225.30    734.51 o 
   2  -2   1     1263.75     1153.82     57.18 o 
   3  -2   1     2523.50     2560.01    176.95 o 
   4  -2   1      588.30      439.79     34.26 o 
   5  -2   1      334.84      281.94     25.26 o 
   6  -2   1     1147.96     1100.56     81.73 o 
   7  -2   1       44.60       21.60     16.05 o 
   8  -2   1      185.24      174.06     17.34 o 
   9  -2   1       33.08       31.72     12.58 o 
 -10  -1   1      166.13      248.52     41.25 o 
  -9  -1   1       20.39        1.55     20.15 o 
  -8  -1   1       41.48       59.24     23.26 o 
  -7  -1   1       99.44       99.33     22.60 o 
  -6  -1   1      316.40      319.58     31.37 o 
  -5  -1   1     1705.03     1832.56    131.37 o 
  -4  -1   1      292.80      264.23     23.54 o 
  -3  -1   1      693.61      717.68     53.02 o 
  -2  -1   1      506.49      543.56     40.25 o 
  -1  -1   1      149.53      157.07     13.66 o 
   0  -1   1     5856.79     7609.64    368.31 o 
   2  -1   1     1563.95     1521.75    105.49 o 
   3  -1   1      328.27      278.17     22.10 o 
   4  -1   1       27.91       28.54      8.66 o 
   5  -1   1      244.21      170.90     17.82 o 
   6  -1   1        7.21       -8.83      9.61 o 
   8  -1   1      302.36      259.68     26.96 o 
   9  -1   1      166.23      174.53     43.31 o 
  10  -1   1        3.98        9.35     12.11 o 
  -9   0   1       40.27       62.30     26.76 o 
  -8   0   1       16.59        3.39     18.32 o 
  -7   0   1      137.33      142.36     25.54 o 
  -6   0   1      756.63      697.52     56.13 o 
  -5   0   1       94.16      133.20     18.66 o 
  -3   0   1      188.85      154.41     14.66 o 
  -2   0   1      457.07      523.07     38.53 o 
  -1   0   1     2844.42     3893.76    266.51 o 
   1   0   1     4172.82     4954.95    338.18 o 
   2   0   1      308.55      359.34     26.43 o 
   3   0   1     1621.29     1197.39     84.28 o 
   4   0   1      716.89      637.17     47.53 o 
   5   0   1      124.34      109.27     14.66 o 
   6   0   1      881.87      717.79     55.97 o 
   7   0   1       45.20       67.49     13.44 o 
   8   0   1       99.38      136.07     19.08 o 
   9   0   1        9.75       -0.91     11.77 o 
  10   0   1       21.48       10.64     12.22 o 
  -9   1   1       43.76       43.70     25.54 o 
  -8   1   1       13.08        2.22     17.93 o 
  -7   1   1       84.08       84.84     20.88 o 
  -6   1   1      918.19      942.08     63.41 o 
  -5   1   1      449.27      422.70     33.65 o 
  -3   1   1      290.09      210.97     25.01 o 
  -2   1   1       69.44       61.72      6.07 o 
  -1   1   1     3556.13     3669.17    251.68 o 
   0   1   1     2571.67     3055.82    209.93 o 
   1   1   1       21.71       15.49      5.67 o 
   2   1   1     8952.04     9838.58    475.51 o 
   3   1   1      139.63      124.17      8.77 o 
   4   1   1       27.43       22.71      8.66 o 
   5   1   1     1249.76     1097.12     80.34 o 
   7   1   1       60.41       72.54     14.41 o 
   8   1   1        8.05       -5.42     11.74 o 
   9   1   1       21.35       19.21     14.18 o 
  10   1   1       88.94      120.82     27.43 o 
  -9   2   1      155.38      203.49     33.37 o 
  -8   2   1      261.92      253.01     30.65 o 
  -7   2   1      228.76      252.79     28.26 o 
  -6   2   1       63.28       85.04     14.14 o 
  -5   2   1       13.41        4.43     13.71 o 
  -4   2   1      173.66      141.16     15.68 o 
  -3   2   1      695.20      713.40     62.77 o 
  -2   2   1     2387.39     2164.74    109.60 o 
  -1   2   1     1269.98     1398.27     98.00 o 
   0   2   1      571.68      655.94     46.97 o 
   1   2   1     3178.52     3713.00    180.14 o 
   2   2   1       12.07       -2.05      5.83 o 
   3   2   1      145.29      157.47     11.06 o 
   4   2   1     1210.25     1201.55     61.32 o 
   5   2   1      482.13      418.50     82.76 o 
   6   2   1      578.53      639.70     38.88 o 
   7   2   1      382.07      411.52     29.12 o 
   8   2   1      104.54      125.61     19.02 o 
   9   2   1      268.07      256.72     30.81 o 
  10   2   1        7.67        4.22     21.60 o 
  -7   3   1      143.22      193.44     28.04 o 
  -6   3   1      228.21      206.46     17.74 o 
  -5   3   1      468.61      439.94     39.37 o 
  -4   3   1      512.52      509.69     29.49 o 
  -3   3   1     1181.81     1070.35     77.79 o 
  -2   3   1      487.52      471.57     30.26 o 
  -1   3   1        1.74        3.05      3.39 o 
   0   3   1      503.82      577.15     42.25 o 
   1   3   1     1702.90     1511.52     74.26 o 
   2   3   1       11.08        6.80      2.60 o 
   3   3   1        7.98        7.08      4.20 o 
   4   3   1     3233.82     3375.96    138.76 o 
   5   3   1      709.74      620.09     29.11 o 
   6   3   1       18.70        4.96      8.68 o 
   7   3   1      824.14      856.03    126.20 o 
   8   3   1        1.37      -10.54      9.76 o 
   9   3   1       62.62       84.34     27.15 o 
  10   3   1        1.65        1.61     18.93 o 
  -8   4   1       14.76       12.05     16.49 o 
  -7   4   1        0.48       -2.89     14.21 o 
  -6   4   1      252.73      213.04     25.60 o 
  -5   4   1      587.25      582.48     27.94 o 
  -4   4   1     1507.53     1529.42     64.93 o 
  -3   4   1      773.50      745.55     56.41 o 
  -2   4   1     1431.67     1411.15     70.45 o 
  -1   4   1       68.27       96.89     12.21 o 
   0   4   1      223.40      203.43     17.93 o 
   1   4   1      156.87      149.57      8.19 o 
   2   4   1      407.45      359.51     16.68 o 
   3   4   1     3000.61     3000.81    120.50 o 
   4   4   1        0.81       -5.50      3.66 o 
   5   4   1        1.63       -7.13      4.75 o 
   6   4   1      110.47      107.54     12.09 o 
   7   4   1      136.86      194.16     28.59 o 
   8   4   1      137.84      186.28     30.93 o 
   9   4   1      100.19      117.15     29.26 o 
  10   4   1       97.23      154.30     36.03 o 
  -8   5   1       68.38       48.08     19.38 o 
  -6   5   1      235.85      277.44     29.82 o 
  -5   5   1        1.63       -8.72      9.44 o 
  -4   5   1       84.05       99.83     16.49 o 
  -3   5   1     3460.66     3478.68    243.24 o 
  -2   5   1       23.58       20.58      5.21 o 
  -1   5   1     2090.43     2393.11    168.40 o 
   0   5   1       62.72       46.76      5.12 o 
   1   5   1      940.54      945.70     39.40 o 
   2   5   1     3378.33     3380.09    135.26 o 
   3   5   1      139.96      134.44      9.56 o 
   4   5   1       50.86       52.17      6.67 o 
   5   5   1        0.09      -10.07      6.71 o 
   6   5   1      190.33      183.26     16.72 o 
   7   5   1       26.25       20.28     10.32 o 
   8   5   1       73.83       73.07     24.49 o 
   9   5   1      119.54      163.79     33.59 o 
  10   5   1        4.38       -6.00     19.77 o 
  -7   6   1       45.59       51.08     18.38 o 
  -6   6   1       58.21       45.25     16.32 o 
  -5   6   1      334.98      330.69     32.81 o 
  -4   6   1      309.42      307.54     29.65 o 
  -3   6   1       91.45      118.54     18.54 o 
  -2   6   1     1133.08     1214.60     90.39 o 
  -1   6   1       16.19       20.38      8.99 o 
   0   6   1        1.46       -6.86      6.38 o 
   1   6   1      934.39      997.56     41.81 o 
   2   6   1     2790.01     2740.91    110.77 o 
   3   6   1       53.05       43.70      6.68 o 
   4   6   1       50.16       34.09      7.75 o 
   5   6   1      987.73     1050.98     56.46 o 
   6   6   1       45.10       42.10     13.24 o 
   7   6   1        4.20      -14.77      9.91 o 
   8   6   1       66.16       89.06     25.37 o 
   9   6   1        4.05       19.65     22.93 o 
  10   6   1       77.47       55.80     24.93 o 
  -6   7   1        1.07      -11.49     12.10 o 
  -5   7   1       89.59       60.24     16.88 o 
  -4   7   1      357.09      343.79     33.70 o 
  -3   7   1      462.88      521.85     45.53 o 
  -2   7   1       35.07       17.77     12.49 o 
  -1   7   1       51.78       62.23     10.12 o 
   0   7   1       38.11       34.52      8.73 o 
   1   7   1      190.76      169.83     11.93 o 
   2   7   1      303.28      270.49     17.20 o 
   3   7   1      444.24      395.82     25.42 o 
   4   7   1     2258.07     2396.20     98.59 o 
   5   7   1        1.57      -11.33      7.55 o 
   6   7   1       63.89       56.58     12.97 o 
   7   7   1        0.26       -7.95     13.49 o 
   8   7   1       71.26       77.75     17.46 o 
   9   7   1       87.07      133.97     30.26 o 
  -4   8   1       19.12       31.04     16.10 o 
  -3   8   1        0.40       -9.83     14.21 o 
  -2   8   1      462.04      451.70     29.45 o 
  -1   8   1       69.92       65.01     12.08 o 
   0   8   1      791.80      806.92     50.22 o 
   1   8   1      174.46      162.45     19.63 o 
   2   8   1      177.14      161.18     15.43 o 
   3   8   1     1433.76     1576.93     66.54 o 
   4   8   1      128.60      133.85     12.45 o 
   5   8   1       47.49       23.22     11.16 o 
   6   8   1      110.75       93.06     15.38 o 
   7   8   1       71.71      112.00     17.52 o 
   8   8   1       63.47       37.89     15.17 o 
   9   8   1      156.05      226.81     36.37 o 
  -5   9   1        1.37       48.47     23.76 o 
  -4   9   1      114.34      171.40     31.37 o 
  -3   9   1       33.75       88.84     23.71 o 
  -2   9   1        3.44        5.62     11.34 o 
  -1   9   1      389.49      445.20     69.71 o 
   0   9   1       18.93        7.72     10.41 o 
   1   9   1       32.71       26.00     10.05 o 
   2   9   1       30.35       13.68     11.46 o 
   3   9   1      615.68      637.90     43.39 o 
   4   9   1        5.22       -8.22     13.33 o 
   5   9   1       49.05       44.77     13.06 o 
   6   9   1      310.09      320.77     24.58 o 
   7   9   1        0.68      -11.00     15.07 o 
   8   9   1      108.24      123.97     28.79 o 
  -4  10   1        0.71       54.91     23.99 o 
  -3  10   1       80.67      179.61     30.98 o 
  -2  10   1      183.40      219.48     31.54 o 
  -1  10   1       18.77       -9.83     16.66 o 
   0  10   1        2.84       -0.85     10.87 o 
   1  10   1        5.77      -14.00      9.34 o 
   2  10   1      317.40      274.89     22.09 o 
   3  10   1        1.68       -9.60     12.21 o 
   4  10   1        0.65       -7.72     14.60 o 
   5  10   1      117.12      137.47     26.32 o 
   6  10   1        0.05        3.00     16.60 o 
   7  10   1       49.63       50.47     22.43 o 
   8  10   1       12.26       27.40     16.62 o 
  -2  11   1       20.91       56.63     20.54 o 
  -1  11   1       80.08       79.51     22.82 o 
   0  11   1        7.59       -2.89     17.49 o 
   1  11   1      309.05      305.20     34.31 o 
   2  11   1        6.08      -16.51     11.01 o 
   3  11   1       61.50       64.10     15.09 o 
   4  11   1       24.81       16.27     18.27 o 
   5  11   1        0.28       -1.72     16.16 o 
   6  11   1       23.90       38.09     21.04 o 
   0  12   1      138.59      142.25     27.82 o 
   1  12   1        3.76       13.94     20.88 o 
   2  12   1       30.93       31.70     22.04 o 
   4  12   1      142.98      122.37     25.37 o 
   5  12   1        0.76       -0.89     16.93 o 
  -3 -11   2        8.40      -10.22     24.71 o 
  -2 -11   2       51.78       26.04     23.60 o 
  -1 -11   2        4.36       -7.44     18.82 o 
   0 -11   2        3.69      -23.26     17.49 o 
   1 -11   2       36.09        9.11     18.16 o 
  -6 -10   2      105.14      133.48     32.31 o 
  -4 -10   2        4.74      -11.83     23.54 o 
  -3 -10   2      322.43      390.10     45.36 o 
  -2 -10   2      307.73      343.63     41.81 o 
  -1 -10   2       22.94        0.56     19.93 o 
   0 -10   2       71.97       57.97     22.38 o 
   1 -10   2      247.29      258.95     32.04 o 
   2 -10   2       17.27       20.60     19.38 o 
   3 -10   2        0.50      -19.16     18.16 o 
  -7  -9   2        8.55       -7.94     21.76 o 
  -6  -9   2       13.15       22.50     13.63 o 
  -5  -9   2        0.85      -10.36     11.06 o 
  -4  -9   2        3.15      -20.02     13.35 o 
  -3  -9   2      196.32      197.44     32.54 o 
  -2  -9   2       89.41      111.43     27.43 o 
  -1  -9   2      131.19      132.81     25.37 o 
   0  -9   2      221.40      227.86     29.82 o 
   1  -9   2        8.19      -11.72     15.77 o 
   2  -9   2      222.67      175.84     27.32 o 
   3  -9   2       32.08       36.70     19.88 o 
   4  -9   2       18.74        7.66     19.93 o 
   5  -9   2       49.67       79.40     27.37 o 
  -8  -8   2        0.11      -15.49     21.99 o 
  -7  -8   2       15.88        2.44     21.82 o 
  -6  -8   2       12.35       -5.00     18.82 o 
  -5  -8   2       11.52       16.83     12.10 o 
  -4  -8   2      188.25      198.95     15.33 o 
  -3  -8   2       19.63        4.68      8.46 o 
  -2  -8   2       61.31       53.76      9.86 o 
  -1  -8   2      160.46      177.34     27.09 o 
   0  -8   2       66.20       58.30     18.43 o 
   1  -8   2        6.76       -9.44     14.27 o 
   2  -8   2       74.35       43.47     17.66 o 
   3  -8   2      301.73      287.05     31.70 o 
   4  -8   2       76.82       96.39     24.87 o 
   5  -8   2      117.79      116.04     26.82 o 
   6  -8   2       10.45       37.48     25.15 o 
  -8  -7   2       41.88       16.27     23.82 o 
  -7  -7   2       43.84       57.30     24.54 o 
  -6  -7   2      201.37      199.32     31.26 o 
  -5  -7   2      615.60      592.00     54.27 o 
  -4  -7   2       31.30       27.76      9.76 o 
  -3  -7   2        5.25       -6.39     13.26 o 
  -2  -7   2       86.48       81.16      9.94 o 
  -1  -7   2      544.53      529.66     25.64 o 
   0  -7   2      111.44      120.80     14.15 o 
   1  -7   2       59.84       43.58     15.16 o 
   2  -7   2      181.18      180.78     24.65 o 
   3  -7   2      183.54      192.99     27.26 o 
   4  -7   2      267.93      241.91     29.98 o 
   5  -7   2       45.55       60.13     21.60 o 
   6  -7   2       11.79       32.20     19.99 o 
   7  -7   2       74.74      122.48     27.37 o 
  -9  -6   2        2.00       -6.72     23.37 o 
  -8  -6   2      130.40      163.68     31.04 o 
  -7  -6   2       93.55       68.29     23.60 o 
  -6  -6   2      222.08      213.65     28.26 o 
  -5  -6   2       39.47       25.08     11.19 o 
  -4  -6   2      211.31      194.06     14.84 o 
  -3  -6   2        0.44       -5.89      6.64 o 
  -2  -6   2      714.53      747.83     33.96 o 
  -1  -6   2       14.00       -2.96      5.73 o 
   0  -6   2      467.86      457.50     22.09 o 
   1  -6   2      555.24      525.71     24.39 o 
   2  -6   2       28.02       16.39      8.28 o 
   3  -6   2      180.67      174.21     14.74 o 
   4  -6   2       10.46      -19.74     13.16 o 
   5  -6   2       31.54       44.47     18.32 o 
   6  -6   2      103.82      155.74     27.87 o 
   7  -6   2      120.35      209.04     31.93 o 
  -9  -5   2        1.04      -19.65     20.49 o 
  -8  -5   2        5.86      -19.54     18.54 o 
  -7  -5   2        0.24        4.22     16.32 o 
  -6  -5   2      285.94      236.58     28.37 o 
  -5  -5   2      215.68      220.98     26.48 o 
  -4  -5   2       40.96       31.49      9.65 o 
  -3  -5   2     2858.24     2871.03    116.62 o 
  -2  -5   2       22.19       16.74      6.06 o 
  -1  -5   2       99.51       87.44      8.35 o 
   0  -5   2      671.96      709.60     31.17 o 
   1  -5   2      386.03      382.17     23.08 o 
   2  -5   2       66.07       65.03      7.07 o 
   3  -5   2       64.91       47.17      6.91 o 
   4  -5   2       14.28       10.78      8.81 o 
   5  -5   2      208.38      220.13     17.75 o 
   6  -5   2       30.73       17.82     16.49 o 
   7  -5   2       19.97       20.71     20.21 o 
   8  -5   2       11.71       31.37     16.49 o 
  -9  -4   2       68.66       44.31     26.87 o 
  -8  -4   2      184.18      210.87     33.81 o 
  -7  -4   2      146.85      131.09     23.54 o 
  -6  -4   2       95.91      133.42     23.71 o 
  -5  -4   2     1176.64     1165.96     87.78 o 
  -4  -4   2      448.31      400.48     35.26 o 
  -3  -4   2        8.04      -12.38      8.25 o 
  -2  -4   2        6.40        0.75      4.38 o 
  -1  -4   2        1.59       -4.54      3.76 o 
   0  -4   2     2500.95     2836.67    114.09 o 
   1  -4   2     1210.50     1297.06     53.40 o 
   2  -4   2      760.74      784.40     33.44 o 
   3  -4   2     1070.35     1008.32     42.47 o 
   4  -4   2      743.38      828.76     36.03 o 
   5  -4   2       85.69       80.85      8.90 o 
   6  -4   2        1.83      -10.27      6.85 o 
   7  -4   2        1.10      -15.26     10.17 o 
  -9  -3   2       88.98      139.30     31.81 o 
  -8  -3   2        1.60      -13.82     18.04 o 
  -7  -3   2      190.84      148.69     24.60 o 
  -6  -3   2      281.57      269.50     29.76 o 
  -5  -3   2      789.24      745.49     59.08 o 
  -4  -3   2      865.28      923.28     69.57 o 
  -3  -3   2      319.08      310.31     27.15 o 
  -2  -3   2       37.47       31.96      4.93 o 
  -1  -3   2      239.12      214.00     11.13 o 
   0  -3   2      951.35     1009.61     51.29 o 
   1  -3   2     5957.71     7278.50    288.20 o 
   2  -3   2     1887.49     2005.07     80.85 o 
   3  -3   2      216.88      194.25     10.58 o 
   4  -3   2       56.52       51.02      8.28 o 
   5  -3   2       15.96      -10.05      9.55 o 
   6  -3   2      590.01      584.65     47.97 o 
   7  -3   2       11.68        0.17     15.88 o 
   8  -3   2        5.11       -2.78     18.04 o 
  -9  -2   2      169.12      170.01     33.92 o 
  -8  -2   2       37.09       20.49     17.77 o 
  -7  -2   2       47.81       37.37     17.43 o 
  -6  -2   2        3.36       -3.89     12.05 o 
  -5  -2   2      881.70      820.23     63.79 o 
  -4  -2   2     1285.45     1486.38    107.32 o 
  -3  -2   2      179.32      214.26     20.60 o 
  -2  -2   2     4615.03     6189.71    424.97 o 
  -1  -2   2      166.19      158.40      8.55 o 
   0  -2   2      157.57      170.94      8.68 o 
   1  -2   2      737.03      733.85     53.86 o 
   2  -2   2     1072.40     1169.95     59.52 o 
   3  -2   2        4.45        0.23      3.98 o 
   4  -2   2      703.31      648.61     48.64 o 
   5  -2   2      209.70      178.11     18.71 o 
   6  -2   2       61.90       60.57     15.99 o 
   7  -2   2      718.01      686.53     55.41 o 
   8  -2   2       33.17        5.39     16.49 o 
  -9  -1   2        0.18      -27.37     19.99 o 
  -8  -1   2      236.41      227.92     29.59 o 
  -7  -1   2      153.20      132.14     23.15 o 
  -6  -1   2      913.60      815.06     64.35 o 
  -5  -1   2        5.61       13.21      9.55 o 
  -4  -1   2     1235.80     1337.30     96.89 o 
  -3  -1   2     3172.02     3811.64    263.67 o 
  -2  -1   2      143.79      159.46     15.49 o 
  -1  -1   2      155.49      195.94     16.55 o 
   0  -1   2      673.84      822.30     41.85 o 
   2  -1   2        0.87       -4.20      2.80 o 
   3  -1   2      119.36       73.64      6.76 o 
   4  -1   2      894.28      716.07     52.97 o 
   5  -1   2        2.81       -2.67      7.66 o 
   6  -1   2      735.51      589.76     47.25 o 
   7  -1   2       12.29      -13.99     12.99 o 
   8  -1   2      141.65      206.49     29.59 o 
   9  -1   2       15.36        9.58     12.66 o 
  10  -1   2        0.55       -8.52      8.04 o 
  -9   0   2       27.54       35.76     23.49 o 
  -8   0   2      103.11      128.64     27.76 o 
  -7   0   2      153.93      179.00     27.32 o 
  -6   0   2        2.56       -9.22     10.83 o 
  -5   0   2      485.17      434.18     36.92 o 
  -4   0   2     1059.93     1142.70     83.39 o 
  -3   0   2     1477.77     1673.43    118.15 o 
  -2   0   2      153.76      218.65     18.77 o 
  -1   0   2      228.11      258.07     20.71 o 
   0   0   2     2162.87     2749.45    189.16 o 
   2   0   2       10.76        5.28      2.06 o 
   3   0   2      115.70       89.45      6.71 o 
   4   0   2       74.32       63.35      9.88 o 
   5   0   2      606.65      589.37     45.47 o 
   6   0   2      739.54      619.79     49.08 o 
   7   0   2       89.35       98.22     18.93 o 
   8   0   2       30.26       16.43     17.21 o 
   9   0   2      300.83      229.88     26.71 o 
  10   0   2       26.77       39.79     11.57 o 
  -9   1   2       89.31      128.31     29.26 o 
  -8   1   2       31.47        9.27     18.77 o 
  -7   1   2       12.18        2.28     15.99 o 
  -6   1   2      181.23      200.71     26.32 o 
  -5   1   2       24.38       18.43     10.49 o 
  -4   1   2      552.67      439.07     35.70 o 
  -3   1   2      437.74      479.04     37.09 o 
  -2   1   2     3196.78     3764.73    258.90 o 
  -1   1   2    31477.71    35318.46   2403.33 o 
   0   1   2       39.87       33.26      5.00 o 
   1   1   2     4431.31     4900.21    283.36 o 
   2   1   2     2008.88     2291.91    118.07 o 
   3   1   2      163.54      180.61     18.68 o 
   4   1   2      672.29      691.62     36.33 o 
   5   1   2      801.74      573.93     44.31 o 
   6   1   2      377.72      276.06     26.54 o 
   7   1   2       29.86       20.15     12.44 o 
   9   1   2        3.88      -11.21     15.80 o 
  10   1   2        2.72       -4.68     16.18 o 
  -8   2   2       32.36        1.39     17.38 o 
  -7   2   2       10.24       -6.16     14.60 o 
  -6   2   2       22.04        8.72     14.60 o 
  -5   2   2      582.77      563.49     45.86 o 
  -4   2   2      980.90      975.41     71.79 o 
  -3   2   2      357.99      264.90     22.82 o 
  -2   2   2     6727.26     6786.02    463.94 o 
  -1   2   2     2604.81     2861.51    139.58 o 
   0   2   2      813.58      897.96     63.85 o 
   1   2   2        4.91        2.42      2.08 o 
   2   2   2    44489.30    54044.84   2603.14 o 
   3   2   2     4796.93     5314.43    258.29 o 
   4   2   2     3212.62     3177.73    291.52 o 
   5   2   2      252.92      194.48     31.04 o 
   6   2   2       26.39       -1.67     10.33 o 
   8   2   2       34.79       18.28     12.37 o 
   9   2   2        0.54      -13.70     10.70 o 
  10   2   2        2.44      -18.85     12.57 o 
  -7   3   2       77.16      104.77     23.49 o 
  -6   3   2      102.70      171.23     25.04 o 
  -5   3   2       94.28      106.82     18.49 o 
  -4   3   2        1.65       -6.94      7.66 o 
  -3   3   2      741.24      732.87     38.73 o 
  -2   3   2     3379.64     3393.20    165.81 o 
  -1   3   2      281.71      266.51     22.15 o 
   0   3   2      265.15      226.25     18.93 o 
   1   3   2     2340.85     2407.65    117.50 o 
   2   3   2     2246.82     2749.76    134.87 o 
   3   3   2    16478.81    19162.28   1132.73 o 
   4   3   2       46.85       57.93     12.94 o 
   5   3   2        8.44        1.03      6.32 o 
   6   3   2      133.35       98.88     19.49 o 
   7   3   2     1154.99     1181.72     66.83 o 
   8   3   2       28.93       15.27     13.01 o 
   9   3   2       53.54       73.15     17.94 o 
  10   3   2      142.87      186.44     25.60 o 
  -8   4   2      139.16      174.78     31.15 o 
  -7   4   2      108.05       94.05     23.65 o 
  -6   4   2        8.04       13.33     13.49 o 
  -5   4   2        6.06       -4.89     10.11 o 
  -4   4   2       28.10        7.32      7.06 o 
  -3   4   2     2080.44     1926.46     96.15 o 
  -2   4   2       44.83       69.78      7.25 o 
  -1   4   2     1517.66     1564.50    111.38 o 
   0   4   2     1658.07     1460.01    103.55 o 
   1   4   2      270.81      232.79     16.68 o 
   2   4   2      177.82      145.33      7.05 o 
   3   4   2        0.19        5.71      4.66 o 
   4   4   2      698.37      886.06     39.22 o 
   5   4   2      718.32      684.15     31.73 o 
   6   4   2     1676.37     1617.66     70.10 o 
   7   4   2      156.86      167.74     15.48 o 
   8   4   2        2.30       -9.45     12.06 o 
   9   4   2      192.34      255.73     28.77 o 
  10   4   2        1.58       -5.33     18.77 o 
  -8   5   2        1.43      -18.49     17.54 o 
  -7   5   2       54.42       31.37     18.27 o 
  -6   5   2      122.91      131.59     22.49 o 
  -5   5   2        1.43       -9.44      8.38 o 
  -4   5   2     1589.70     1494.49    109.60 o 
  -3   5   2       83.48       87.56     15.44 o 
  -2   5   2      639.91      622.96     49.03 o 
  -1   5   2     1004.49     1132.43     83.17 o 
   0   5   2      568.20      566.27     43.75 o 
   1   5   2      128.78      131.85     14.69 o 
   2   5   2     1177.18     1148.09     47.53 o 
   3   5   2     1803.14     1943.54     72.97 o 
   4   5   2      239.71      225.82     10.99 o 
   5   5   2     2754.84     3168.41    149.85 o 
   6   5   2       13.47       19.05      7.46 o 
   7   5   2       47.02       36.12     10.18 o 
   8   5   2      109.37      128.76     21.02 o 
   9   5   2      150.90      237.80     37.31 o 
  10   5   2      120.90      183.17     35.53 o 
  -7   6   2        1.83      -13.16     14.71 o 
  -6   6   2       75.26      101.05     20.43 o 
  -5   6   2        2.47      -13.05      9.94 o 
  -4   6   2       39.40       37.42     12.94 o 
  -3   6   2      552.25      587.53     48.36 o 
  -2   6   2      102.07       96.22     18.43 o 
  -1   6   2      656.41      680.48     53.69 o 
   0   6   2       73.54       67.29     12.99 o 
   1   6   2      596.90      537.35     32.92 o 
   2   6   2      423.95      445.44     39.65 o 
   3   6   2       13.52        7.42      4.88 o 
   4   6   2     1683.27     1660.55     68.89 o 
   5   6   2        4.72       -7.64      7.53 o 
   6   6   2      106.01       98.20     13.55 o 
   7   6   2        4.34      -13.75      9.17 o 
   8   6   2      496.63      536.72     35.28 o 
   9   6   2       26.92       47.25     24.10 o 
  10   6   2       11.59       31.98     25.98 o 
  -7   7   2       41.59       45.53     18.43 o 
  -6   7   2        2.95       -1.89     12.94 o 
  -5   7   2      199.34      208.65     25.48 o 
  -4   7   2      130.01      166.23     24.10 o 
  -3   7   2       11.31        0.61     11.72 o 
  -2   7   2      659.81      676.43     55.91 o 
  -1   7   2      238.69      245.35     26.15 o 
   0   7   2      454.19      366.45     33.65 o 
   1   7   2      607.30      575.44     32.64 o 
   2   7   2       12.41        2.47      5.00 o 
   3   7   2     1555.99     1627.15     67.70 o 
   4   7   2      326.07      285.97     16.78 o 
   5   7   2        2.83       -4.01      7.68 o 
   6   7   2      168.11      186.46     23.35 o 
   7   7   2      367.68      395.04     51.08 o 
   8   7   2      154.61      185.29     51.02 o 
   9   7   2       42.23       52.75     24.65 o 
  10   7   2       14.75       24.98     24.26 o 
  -6   8   2       54.94       80.73     19.93 o 
  -5   8   2        0.90       -9.99     14.44 o 
  -4   8   2      153.81      173.17     26.65 o 
  -3   8   2       11.97        9.05     14.32 o 
  -2   8   2       28.70       54.74     16.49 o 
  -1   8   2      225.07      231.97     27.59 o 
   0   8   2        8.11      -12.05      8.03 o 
   1   8   2       31.00       15.70      8.17 o 
   2   8   2        0.38      -11.87      7.91 o 
   3   8   2      998.69      946.19     52.04 o 
   4   8   2      283.87      274.39     16.48 o 
   5   8   2        0.54      -13.64      9.09 o 
   6   8   2      659.12      734.42     43.22 o 
   7   8   2        0.72       -5.70     14.35 o 
   8   8   2        1.77      -16.58     11.54 o 
   9   8   2       92.22      112.74     19.60 o 
  -4   9   2       10.26        7.11     17.82 o 
  -3   9   2      211.00      217.76     28.98 o 
  -2   9   2        5.20       -6.88     13.88 o 
  -1   9   2        7.18       10.31     10.90 o 
   0   9   2      135.34      119.85     14.64 o 
   1   9   2        1.77        8.77      9.46 o 
   2   9   2      450.00      433.14     28.03 o 
   3   9   2       70.29       67.11     12.93 o 
   4   9   2       43.98       36.81     17.71 o 
   5   9   2      123.61      104.38     23.76 o 
   6   9   2        3.05        7.41     11.51 o 
   7   9   2       48.04       39.25     13.23 o 
   8   9   2       33.02       72.26     52.55 o 
   9   9   2       54.92       69.35     17.58 o 
  -4  10   2       91.80      234.64     36.53 o 
  -3  10   2        0.17        5.44     19.99 o 
  -2  10   2       86.28       99.82     16.73 o 
  -1  10   2       44.69       40.21     15.32 o 
   0  10   2      120.55      127.76     16.28 o 
   1  10   2      154.36      179.23     18.41 o 
   2  10   2       30.68        6.00     12.66 o 
   3  10   2        0.63      -14.88      9.92 o 
   4  10   2       48.84       36.48     17.93 o 
   5  10   2      211.52      232.64     32.92 o 
   6  10   2        5.95      -21.60     15.66 o 
   7  10   2        0.45      -22.65     16.82 o 
   8  10   2      211.75      246.03     23.75 o 
  -3  11   2       25.47       64.13     24.15 o 
  -2  11   2       31.83       55.41     20.27 o 
  -1  11   2       81.51      143.36     26.04 o 
   0  11   2       78.98       90.38     15.74 o 
   1  11   2       12.60      -23.53     15.68 o 
   2  11   2        1.28       -7.47     11.00 o 
   3  11   2        1.19      -14.91      9.94 o 
   4  11   2       63.59       47.75     19.10 o 
   5  11   2        0.95       -2.67     15.32 o 
   6  11   2        6.86       34.59     19.43 o 
   7  11   2      138.99      147.58     30.09 o 
  -1  12   2       15.94       11.66     17.77 o 
   0  12   2       17.75       51.47     21.65 o 
   1  12   2      131.68      143.47     26.32 o 
   2  12   2       22.10       10.85     12.41 o 
   3  12   2       23.08       10.27     17.49 o 
   4  12   2        4.29      -22.49     14.99 o 
   5  12   2       22.41       35.09     19.16 o 
  -2 -11   3       14.67       -8.72     23.54 o 
  -1 -11   3       29.63      -14.16     20.82 o 
   0 -11   3        0.75      -18.21     19.43 o 
  -4 -10   3        2.28      -35.06     23.37 o 
  -3 -10   3      110.38      113.15     33.59 o 
  -2 -10   3       83.96       53.25     26.54 o 
  -1 -10   3        4.08      -15.21     19.32 o 
   0 -10   3       46.90       32.87     21.38 o 
   1 -10   3        0.86       -5.16     18.88 o 
   2 -10   3        2.69      -13.21     17.38 o 
   3 -10   3       30.52       19.99     20.93 o 
  -6  -9   3       75.60      102.38     31.59 o 
  -5  -9   3       41.04       12.10     21.65 o 
  -4  -9   3       32.46       17.89     17.26 o 
  -3  -9   3      500.44      455.18     32.84 o 
  -2  -9   3      151.89      173.95     32.70 o 
  -1  -9   3       66.14       72.62     22.93 o 
   0  -9   3      283.78      236.69     33.09 o 
   1  -9   3       93.97       72.84     22.71 o 
   2  -9   3       38.81       19.65     19.32 o 
   3  -9   3       60.99       47.08     20.60 o 
   4  -9   3        4.20      -18.60     17.88 o 
  -7  -8   3       85.84       93.94     27.82 o 
  -6  -8   3       33.01       16.66     21.93 o 
  -5  -8   3       59.83       12.05     20.49 o 
  -4  -8   3       12.76       -1.86     14.92 o 
  -3  -8   3        1.87      -12.50     11.88 o 
  -2  -8   3       84.82       62.00     15.28 o 
  -1  -8   3       98.56      131.78     17.44 o 
   0  -8   3      229.72      253.51     31.54 o 
   1  -8   3      110.50       97.44     22.04 o 
   2  -8   3      305.40      265.67     31.04 o 
   3  -8   3        1.57      -11.38     16.21 o 
   4  -8   3       56.26       52.41     21.54 o 
   5  -8   3        7.18       -9.77     20.99 o 
   6  -8   3        1.48      -11.99     22.15 o 
  -8  -7   3       27.81       23.93     24.82 o 
  -7  -7   3        2.29      -15.99     21.15 o 
  -6  -7   3        6.66       -7.00     19.04 o 
  -5  -7   3        1.82       -3.00     20.32 o 
  -4  -7   3      505.00      523.53     27.53 o 
  -3  -7   3      119.87      113.09     12.36 o 
  -2  -7   3       98.07      125.24     17.02 o 
  -1  -7   3       36.33       35.91     12.20 o 
   0  -7   3       88.86       68.07     14.13 o 
   1  -7   3      500.14      540.73     33.05 o 
   2  -7   3       83.94       62.57     18.43 o 
   3  -7   3      156.37      107.60     21.43 o 
   4  -7   3       37.61       31.54     19.04 o 
   5  -7   3      201.68      262.01     35.59 o 
   6  -7   3       31.75       35.87     22.71 o 
   7  -7   3        0.26       12.71     22.54 o 
  -8  -6   3        4.57      -16.10     21.15 o 
  -7  -6   3       84.85      101.49     26.65 o 
  -6  -6   3       29.78       18.93     17.21 o 
  -5  -6   3     1117.32     1133.98     88.11 o 
  -4  -6   3       80.31      107.21     22.99 o 
  -3  -6   3      394.84      344.36     19.63 o 
  -2  -6   3      247.98      208.05     14.03 o 
  -1  -6   3       55.72       43.64      7.53 o 
   0  -6   3        2.13        0.67      7.87 o 
   1  -6   3      422.84      474.86     29.14 o 
   2  -6   3      333.75      371.95     24.10 o 
   3  -6   3        0.14      -10.74      7.16 o 
   4  -6   3      283.29      268.45     30.76 o 
   5  -6   3        7.13       13.60     16.99 o 
   6  -6   3      100.71      111.38     24.93 o 
   7  -6   3       62.20       66.63     24.65 o 
  -8  -5   3       49.18       22.10     23.43 o 
  -7  -5   3        4.35       -6.44     15.27 o 
  -6  -5   3      589.95      618.29     54.30 o 
  -5  -5   3      219.99      176.34     23.60 o 
  -4  -5   3      443.31      395.65     37.37 o 
  -3  -5   3       84.05       92.70     18.02 o 
  -2  -5   3      824.15      926.53     40.72 o 
  -1  -5   3      148.18      159.36     11.41 o 
   0  -5   3      647.16      673.09     30.15 o 
   1  -5   3      106.92      104.62     18.12 o 
   2  -5   3      374.54      343.21     22.08 o 
   3  -5   3     1432.83     1437.41     74.13 o 
   4  -5   3        0.34      -11.28      7.52 o 
   5  -5   3       27.19        9.74      9.82 o 
   6  -5   3       11.51      -15.93     15.49 o 
   7  -5   3      134.05      181.34     29.09 o 
   8  -5   3       61.81       89.95     22.10 o 
  -9  -4   3       88.98      122.54     32.31 o 
  -8  -4   3       24.04       11.66     21.10 o 
  -7  -4   3       81.43       85.56     21.60 o 
  -6  -4   3      120.35      119.87     23.76 o 
  -5  -4   3        0.89      -18.60     13.77 o 
  -4  -4   3      409.03      407.42     37.48 o 
  -3  -4   3      415.67      435.57     37.59 o 
  -2  -4   3       60.22       64.28      7.88 o 
  -1  -4   3     3821.32     4400.30    176.09 o 
   0  -4   3      101.15      107.78     12.10 o 
   1  -4   3       57.88       48.88      6.76 o 
   2  -4   3     1353.94     1243.16     56.09 o 
   3  -4   3      242.01      203.29     11.74 o 
   4  -4   3      101.24      107.95     12.46 o 
   5  -4   3      126.19      114.90     16.88 o 
   6  -4   3      427.77      472.80     30.26 o 
   7  -4   3        0.28       -8.55     11.31 o 
  -9  -3   3       29.98       32.31     25.98 o 
  -8  -3   3        4.93      -21.88     18.77 o 
  -7  -3   3       13.70       -5.16     15.27 o 
  -6  -3   3      328.27      272.84     30.15 o 
  -5  -3   3      162.37      152.63     22.26 o 
  -4  -3   3      840.06      972.19     74.18 o 
  -3  -3   3      484.03      598.69     47.97 o 
  -2  -3   3       19.39       -4.04      8.52 o 
  -1  -3   3      669.56      685.60     94.83 o 
   0  -3   3      635.86      734.81     31.22 o 
   1  -3   3     1006.41     1203.82     61.59 o 
   2  -3   3     5590.26     5844.52    231.81 o 
   3  -3   3        1.44       -3.54      3.52 o 
   4  -3   3      412.72      363.34     17.50 o 
   5  -3   3      859.63      898.86     53.25 o 
   6  -3   3       78.09       94.05     13.60 o 
   7  -3   3      522.26      531.28     62.38 o 
   8  -3   3        2.67      -22.93     18.32 o 
   9  -3   3        0.37      -24.65     21.65 o 
  -9  -2   3        2.26       -4.72     22.32 o 
  -8  -2   3      452.59      400.87     42.09 o 
  -7  -2   3      119.37      100.66     21.38 o 
  -6  -2   3       76.46       89.61     20.93 o 
  -5  -2   3      396.49      291.16     28.37 o 
  -4  -2   3      205.99      181.50     20.60 o 
  -3  -2   3      413.93      387.99     32.92 o 
  -2  -2   3       12.41       12.49      6.88 o 
  -1  -2   3       11.44       20.06      5.90 o 
   0  -2   3      367.53      459.60     28.09 o 
   1  -2   3     8844.06    10638.91    523.21 o 
   2  -2   3      970.74      952.56     77.20 o 
   3  -2   3     1018.26      978.19     50.19 o 
   4  -2   3      729.16      590.05     54.33 o 
   5  -2   3       16.90       -3.27      8.44 o 
   6  -2   3      410.03      439.82     27.05 o 
   7  -2   3        4.96        3.40     10.19 o 
   8  -2   3       59.91       86.00     22.43 o 
  -9  -1   3       21.75       16.99     24.04 o 
  -8  -1   3       43.89       65.79     24.04 o 
  -7  -1   3      212.20      192.16     30.48 o 
  -6  -1   3      110.47      116.82     21.32 o 
  -5  -1   3      626.55      620.57     50.47 o 
  -4  -1   3       21.66       -2.17      8.88 o 
  -3  -1   3      462.34      490.15     39.53 o 
  -2  -1   3        1.41       -2.00      6.22 o 
  -1  -1   3       13.63       12.71      6.39 o 
   0  -1   3    13153.21    16978.10    821.34 o 
   1  -1   3        7.00        6.23      4.00 o 
   2  -1   3      421.92      460.74     27.87 o 
   3  -1   3     1125.13     1137.89     82.51 o 
   4  -1   3     2211.91     2028.56    100.64 o 
   5  -1   3      623.62      540.30     30.27 o 
   6  -1   3      221.64      201.20     15.82 o 
   7  -1   3      792.12      826.33     65.07 o 
   8  -1   3       44.62       44.70     18.93 o 
   9  -1   3       42.87       52.19     21.71 o 
  -9   0   3      136.88      220.42     37.03 o 
  -8   0   3        0.95       -5.66     18.77 o 
  -7   0   3       30.51       29.43     18.38 o 
  -6   0   3      163.01      154.35     23.93 o 
  -5   0   3      206.57      146.58     19.65 o 
  -4   0   3     1120.81     1113.00     81.95 o 
  -3   0   3       10.08        2.94      7.50 o 
  -2   0   3      316.94      337.07     27.87 o 
  -1   0   3     3817.98     4487.35    308.31 o 
   0   0   3       44.75       50.63      4.88 o 
   1   0   3     4216.03     4956.91    240.88 o 
   2   0   3      317.00      327.33     19.43 o 
   3   0   3     2417.47     2277.46    105.92 o 
   4   0   3      258.16      223.12     13.82 o 
   5   0   3       47.72       35.69      7.12 o 
   6   0   3      681.42      595.45     33.38 o 
   7   0   3        0.14      -10.66     11.33 o 
   8   0   3      732.94      708.96     58.46 o 
   9   0   3        6.04       19.65     19.04 o 
  10   0   3       11.99        1.27      7.75 o 
  -9   1   3        0.02       -0.72     21.82 o 
  -8   1   3      246.26      275.89     36.70 o 
  -7   1   3       98.02      118.65     26.10 o 
  -6   1   3      189.13      238.19     27.09 o 
  -5   1   3      169.91      171.17     22.71 o 
  -4   1   3       83.96       86.95     14.66 o 
  -3   1   3      902.30      857.09     63.24 o 
  -2   1   3     1560.47     1601.09    112.82 o 
  -1   1   3     1703.29     1668.66    116.43 o 
   0   1   3      282.38      284.09     15.70 o 
   1   1   3     1419.95     1425.99     75.98 o 
   2   1   3      582.50      553.72     28.63 o 
   3   1   3      284.77      265.21     15.47 o 
   4   1   3      780.95      776.63     32.61 o 
   5   1   3     1293.27     1285.16     64.84 o 
   6   1   3      334.59      301.32     28.43 o 
   7   1   3      243.57      237.30     25.54 o 
   8   1   3      160.66      176.89     26.76 o 
   9   1   3       59.28       77.62     22.60 o 
  10   1   3      108.03       92.99     13.58 o 
  -8   2   3       91.50      106.44     26.26 o 
  -7   2   3      384.85      406.92     40.53 o 
  -6   2   3        3.51      -11.49     11.33 o 
  -5   2   3       21.43       17.10     12.21 o 
  -4   2   3        1.90       -0.94      7.66 o 
  -3   2   3        2.78       13.33      7.00 o 
  -2   2   3     6743.85     7040.38    341.62 o 
  -1   2   3      163.11      215.62     13.18 o 
   0   2   3     1813.43     1752.20     91.31 o 
   1   2   3     7231.53     7495.33    362.60 o 
   2   2   3      498.02      540.86     42.75 o 
   3   2   3     1167.15     1235.63     61.93 o 
   4   2   3        4.83       -1.47      5.47 o 
   5   2   3      970.98      942.38     39.57 o 
   6   2   3      344.33      357.51     31.76 o 
   7   2   3      208.91      161.79     21.21 o 
   8   2   3      111.81      115.04     21.71 o 
  10   2   3       90.79      109.83     16.24 o 
  -6   3   3        0.71       -6.44     12.55 o 
  -5   3   3       64.17       52.14     15.05 o 
  -4   3   3     1062.84     1145.70     83.95 o 
  -3   3   3     1213.65     1099.06     56.78 o 
  -2   3   3      805.90      953.10     48.84 o 
  -1   3   3      593.44      598.45     31.19 o 
   0   3   3       11.78       10.05      5.11 o 
   1   3   3     1527.13     1489.40     73.50 o 
   2   3   3      369.27      433.03     23.51 o 
   3   3   3      405.68      391.73     28.87 o 
   4   3   3     4994.41     5416.51    264.04 o 
   5   3   3        6.00       -6.35      8.30 o 
   6   3   3      541.76      502.43     63.91 o 
   7   3   3      146.42      141.03     22.82 o 
   9   3   3       42.26       38.83     13.67 o 
  10   3   3        6.48       -5.38     10.15 o 
  -8   4   3        0.21      -26.82     17.88 o 
  -7   4   3      209.39      185.72     31.26 o 
  -6   4   3      126.78      132.64     25.10 o 
  -5   4   3      455.55      566.66     49.58 o 
  -4   4   3      174.95      178.50     14.68 o 
  -3   4   3      161.81      149.49     11.96 o 
  -2   4   3      487.09      472.99     25.99 o 
  -1   4   3      405.25      363.67     20.09 o 
   0   4   3      252.46      236.08     21.26 o 
   1   4   3      863.82      871.60     44.06 o 
   2   4   3      255.90      252.63     15.19 o 
   3   4   3     2922.50     3170.73    126.93 o 
   4   4   3      247.93      219.90     17.27 o 
   5   4   3     1130.73     1127.57     59.23 o 
   6   4   3      410.16      387.92     25.06 o 
   7   4   3      114.73       73.51     18.66 o 
   8   4   3      326.20      295.86     23.33 o 
   9   4   3      328.51      320.63     28.73 o 
  10   4   3       20.13       20.96     14.90 o 
  -7   5   3       23.75       11.99     18.16 o 
  -6   5   3      226.58      271.39     32.26 o 
  -5   5   3      193.46      188.28     23.32 o 
  -4   5   3      156.81      162.74     20.82 o 
  -3   5   3      203.41      182.89     21.15 o 
  -2   5   3      397.61      360.34     31.87 o 
  -1   5   3     1310.13     1357.74     99.05 o 
   0   5   3      403.90      403.65     33.20 o 
   1   5   3      129.71      130.37     15.77 o 
   2   5   3     1532.42     1464.76     73.42 o 
   3   5   3       87.54       97.21      7.59 o 
   4   5   3      249.49      235.42     13.28 o 
   5   5   3      135.18      152.80     24.65 o 
   6   5   3       99.88      106.36     11.13 o 
   7   5   3      119.04      111.56     12.88 o 
   8   5   3      440.76      451.39     37.05 o 
   9   5   3      385.14      422.98     32.23 o 
  10   5   3        0.03      -16.02     14.32 o 
  -7   6   3       71.76      100.83     24.54 o 
  -6   6   3        4.09       -6.50     14.49 o 
  -5   6   3       10.11        4.28     12.44 o 
  -4   6   3      492.35      400.87     36.98 o 
  -3   6   3      272.43      265.78     26.65 o 
  -2   6   3     1519.66     1728.29    125.81 o 
  -1   6   3       87.33      106.10     17.54 o 
   0   6   3      404.19      364.50     31.93 o 
   1   6   3      395.62      318.47     28.54 o 
   2   6   3      244.49      215.19     13.86 o 
   3   6   3       43.55       43.66      9.27 o 
   4   6   3      420.11      365.92     23.32 o 
   5   6   3      367.09      348.95     19.01 o 
   6   6   3        3.98        2.18      6.90 o 
   7   6   3      119.39      136.81     15.82 o 
   8   6   3        5.43       -5.05     10.04 o 
   9   6   3        5.89       -2.35     10.36 o 
  10   6   3      101.06      150.30     31.48 o 
  -6   7   3       68.95       65.13     18.99 o 
  -5   7   3       40.85       34.20     15.32 o 
  -4   7   3      307.05      356.45     34.76 o 
  -3   7   3       81.74      101.38     19.71 o 
  -2   7   3       61.39       67.90     17.88 o 
  -1   7   3      941.95     1045.98     80.23 o 
   0   7   3       33.93       36.64     13.38 o 
   1   7   3     1358.93     1261.57     93.39 o 
   2   7   3       14.58        4.68      4.26 o 
   3   7   3      736.76      728.32     32.29 o 
   4   7   3      947.70      997.11     43.17 o 
   5   7   3        0.08       -7.58     11.08 o 
   6   7   3       19.80        6.26      9.67 o 
   7   7   3        3.83       -8.99     10.63 o 
   8   7   3        4.80       -1.27     11.34 o 
   9   7   3       66.65       56.14     19.18 o 
  10   7   3       88.89       91.83     28.59 o 
  -6   8   3        8.54       -9.16     14.77 o 
  -5   8   3       89.20      103.99     21.93 o 
  -4   8   3       13.91        7.61     14.60 o 
  -3   8   3      324.65      360.23     37.03 o 
  -2   8   3      129.48      117.26     22.10 o 
  -1   8   3        4.98       -7.44     11.10 o 
   0   8   3      988.79     1049.98     81.01 o 
   1   8   3      248.86      218.31     25.82 o 
   2   8   3      364.05      298.44     20.65 o 
   3   8   3     1310.00     1252.48     66.03 o 
   4   8   3      148.46      161.64     16.22 o 
   5   8   3        1.74       -2.85      8.37 o 
   6   8   3      121.84      131.89     19.63 o 
   7   8   3       38.36       51.20     13.55 o 
   8   8   3       23.70       11.24     12.07 o 
   9   8   3      199.72      227.34     43.11 o 
  -5   9   3       19.12        8.22     16.88 o 
  -4   9   3       21.19       19.93     16.49 o 
  -3   9   3       11.75       -0.67     16.93 o 
  -2   9   3      161.12      190.33     29.15 o 
  -1   9   3      283.90      220.42     28.76 o 
   0   9   3      124.14      154.63     25.15 o 
   1   9   3      137.34      148.43     16.12 o 
   2   9   3       34.47       24.77     35.84 o 
   3   9   3       44.78       20.59     10.70 o 
   4   9   3       51.88       35.31     17.88 o 
   5   9   3      351.54      332.02     36.76 o 
   6   9   3      165.79      173.90     17.65 o 
   7   9   3        0.20      -15.09     10.06 o 
   8   9   3      193.70      232.86     32.59 o 
   9   9   3        0.03        5.36     13.66 o 
  -4  10   3        4.95        8.11     17.10 o 
  -3  10   3       38.55       57.63     21.21 o 
  -2  10   3       38.99       68.35     21.60 o 
  -1  10   3       74.63      111.38     24.71 o 
   0  10   3      220.71      225.36     20.47 o 
   1  10   3       16.43        7.31     16.88 o 
   2  10   3      415.96      423.20     49.25 o 
   3  10   3      184.04      161.60     17.13 o 
   4  10   3       64.17       53.52     18.66 o 
   5  10   3      142.57      164.84     28.21 o 
   6  10   3       21.46       12.77     19.16 o 
   7  10   3      298.44      319.36     39.09 o 
   8  10   3       31.29       32.48     20.71 o 
  -2  11   3       55.38       88.73     17.43 o 
  -1  11   3       12.45        7.29     12.48 o 
   0  11   3        1.84        6.68     12.67 o 
   1  11   3      381.85      328.07     25.10 o 
   2  11   3       56.42       57.65     20.74 o 
   3  11   3       35.79        7.72     15.82 o 
   4  11   3        0.25       10.33     16.16 o 
   5  11   3        6.86        0.11     16.27 o 
   6  11   3       36.93       54.80     22.88 o 
   7  11   3       65.36       64.13     25.26 o 
  -1  12   3       28.32       68.68     22.54 o 
   0  12   3      172.94      235.29     46.44 o 
   1  12   3       22.97       13.23     13.60 o 
   2  12   3       14.98       10.66     12.68 o 
   3  12   3        0.52      -22.24     14.82 o 
   4  12   3        8.28      -15.88     13.60 o 
   5  12   3        4.64        8.00     18.66 o 
   6  12   3       73.56       87.28     24.54 o 
  -4 -10   4       21.17        7.61     29.09 o 
  -3 -10   4       39.12       -9.72     28.82 o 
  -2 -10   4       24.01       24.60     27.09 o 
  -1 -10   4        3.16      -12.99     22.71 o 
   0 -10   4        0.42      -21.26     19.93 o 
   1 -10   4       25.84       21.10     21.43 o 
   2 -10   4       17.11        1.44     20.88 o 
  -5  -9   4       23.54       -1.22     23.76 o 
  -4  -9   4        3.50       -0.50     16.79 o 
  -3  -9   4      126.79      113.60     24.21 o 
  -2  -9   4       50.07       65.74     28.54 o 
  -1  -9   4       24.40       33.59     23.76 o 
   0  -9   4      121.23      125.81     27.48 o 
   1  -9   4        3.76      -11.83     18.66 o 
   2  -9   4       28.28       -3.83     19.10 o 
   3  -9   4       12.47      -20.99     14.88 o 
   4  -9   4       21.02       -4.22     20.60 o 
  -6  -8   4       14.17       -3.89     23.04 o 
  -5  -8   4        0.44      -26.60     19.82 o 
  -4  -8   4      764.75      785.57     48.91 o 
  -3  -8   4       36.54        8.76     14.55 o 
  -2  -8   4        2.18      -10.97     13.30 o 
  -1  -8   4      562.25      628.17     39.86 o 
   0  -8   4      362.56      440.29     44.42 o 
   1  -8   4       55.12       50.47     21.10 o 
   2  -8   4        0.51      -15.32     16.93 o 
   3  -8   4      244.12      239.08     32.48 o 
   4  -8   4       32.50       31.87     20.71 o 
   5  -8   4       23.59      -13.38     20.43 o 
  -7  -7   4       24.13        9.61     23.43 o 
  -6  -7   4       22.38       -5.50     21.71 o 
  -5  -7   4      155.79      230.58     35.20 o 
  -4  -7   4        9.43       -7.66     17.38 o 
  -3  -7   4       22.84       -0.51     14.38 o 
  -2  -7   4        0.94       -8.01     11.46 o 
  -1  -7   4        9.85        4.91     15.55 o 
   0  -7   4       94.00      104.41     15.75 o 
   1  -7   4      187.75      190.80     18.36 o 
   2  -7   4       64.93       57.85     25.60 o 
   3  -7   4        4.16      -13.94     15.99 o 
   4  -7   4      676.46      632.23     55.69 o 
   5  -7   4        3.48       -9.16     18.43 o 
   6  -7   4        9.13      -20.43     19.54 o 
  -7  -6   4       83.08      111.60     29.09 o 
  -6  -6   4      129.56      118.87     27.71 o 
  -5  -6   4       48.41       47.30     21.49 o 
  -4  -6   4        1.46      -13.49     17.10 o 
  -3  -6   4        8.50       -7.45     15.24 o 
  -2  -6   4      184.14      220.10     20.07 o 
  -1  -6   4        2.57       -4.32      9.98 o 
   0  -6   4        2.36        3.75     10.41 o 
   1  -6   4      487.48      500.05     31.38 o 
   2  -6   4       12.37       10.78      9.88 o 
   3  -6   4      166.30      160.51     15.93 o 
   4  -6   4        0.80       -4.64      9.74 o 
   5  -6   4       71.15       49.03     19.82 o 
   6  -6   4      116.66      125.98     27.26 o 
   7  -6   4      120.92      170.90     31.54 o 
  -8  -5   4       24.18      -15.60     23.15 o 
  -7  -5   4      101.75       78.95     25.93 o 
  -6  -5   4      181.36      160.24     27.04 o 
  -5  -5   4        0.23       -3.44     16.27 o 
  -4  -5   4      303.57      265.95     30.76 o 
  -3  -5   4     1495.85     1716.19    125.98 o 
  -2  -5   4       12.50       16.91     11.02 o 
  -1  -5   4        1.97       -5.17      8.78 o 
   0  -5   4      159.66      154.93     15.75 o 
   1  -5   4      417.44      454.44     28.61 o 
   2  -5   4      542.20      569.36     33.61 o 
   3  -5   4      186.27      166.37     15.01 o 
   4  -5   4        4.61      -12.68      8.45 o 
   5  -5   4      216.06      219.47     19.21 o 
   6  -5   4      357.87      451.00     30.35 o 
   7  -5   4       47.00       40.42     22.71 o 
  -8  -4   4       68.96       47.25     22.99 o 
  -7  -4   4        7.12      -16.77     19.60 o 
  -6  -4   4       50.40       26.98     18.60 o 
  -5  -4   4      220.42      255.07     30.04 o 
  -4  -4   4      867.98      931.22     73.18 o 
  -3  -4   4      621.99      673.98     55.19 o 
  -2  -4   4      338.31      376.93     37.73 o 
  -1  -4   4       70.17       72.44     11.71 o 
   0  -4   4      119.46      123.76     15.38 o 
   1  -4   4        7.34       15.87      9.94 o 
   2  -4   4     1889.53     2187.90    177.39 o 
   3  -4   4       25.78       21.88      8.60 o 
   4  -4   4       95.48       76.03     11.19 o 
   5  -4   4       71.79       85.73     13.40 o 
   6  -4   4        1.86      -15.55     10.36 o 
   7  -4   4      126.41      145.80     19.54 o 
   8  -4   4       60.57       87.78     25.65 o 
  -8  -3   4      315.05      329.69     39.53 o 
  -7  -3   4      184.13      154.74     29.32 o 
  -6  -3   4        6.50       -8.33     15.49 o 
  -5  -3   4      428.13      354.29     35.65 o 
  -4  -3   4      332.12      312.76     31.43 o 
  -3  -3   4       38.09       28.04     14.44 o 
  -2  -3   4       72.03       50.58     12.44 o 
  -1  -3   4     1466.03     1540.12    102.91 o 
   0  -3   4        0.11        5.27      7.28 o 
   1  -3   4     2226.15     2380.38    118.82 o 
   2  -3   4     1201.89     1265.24    107.96 o 
   3  -3   4      141.59      107.44     10.77 o 
   4  -3   4      131.24      134.69     12.37 o 
   5  -3   4        5.76       -9.08      8.19 o 
   6  -3   4        7.82       -0.63     13.35 o 
   7  -3   4       93.32       87.09     17.79 o 
   8  -3   4       87.59      109.55     27.26 o 
   9  -3   4       43.77       56.13     26.04 o 
  -8  -2   4        6.12      -12.66     19.10 o 
  -7  -2   4      266.17      268.06     32.70 o 
  -6  -2   4       20.54       19.71     16.93 o 
  -5  -2   4      242.28      204.38     23.93 o 
  -4  -2   4      194.13      165.23     21.71 o 
  -3  -2   4      972.79     1176.07     87.23 o 
  -2  -2   4      228.57      204.04     20.82 o 
  -1  -2   4       90.39      129.70     17.43 o 
   0  -2   4     2734.55     3239.88    181.06 o 
   1  -2   4      121.66      124.06     11.05 o 
   2  -2   4      171.08      160.89     12.55 o 
   3  -2   4      558.92      534.81     29.86 o 
   4  -2   4     1513.12     1560.93     79.11 o 
   5  -2   4      477.37      496.44     29.21 o 
   6  -2   4      129.02      143.29     15.23 o 
   7  -2   4      381.00      420.60     57.97 o 
   8  -2   4       42.14       52.14     20.49 o 
   9  -2   4        1.63      -20.32     20.65 o 
  -8  -1   4       64.47       76.73     25.76 o 
  -7  -1   4        6.16        5.33     18.99 o 
  -6  -1   4      221.86      212.76     29.15 o 
  -5  -1   4        1.56      -14.27     11.60 o 
  -4  -1   4      220.36      196.99     21.99 o 
  -3  -1   4      966.50      834.55     63.41 o 
  -2  -1   4     2262.22     2970.43    207.43 o 
  -1  -1   4       37.80       23.15      8.72 o 
   0  -1   4      291.41      323.29     19.52 o 
   1  -1   4      251.30      331.45     19.79 o 
   2  -1   4       78.98       86.10      8.64 o 
   3  -1   4     1391.41     1454.48    113.76 o 
   4  -1   4       47.53       39.04      7.16 o 
   5  -1   4      414.57      448.71     32.90 o 
   6  -1   4      538.25      522.06     30.54 o 
   7  -1   4        6.04      -19.74     13.16 o 
   8  -1   4      174.62      188.22     29.98 o 
   9  -1   4        6.41      -20.60     19.43 o 
  10  -1   4        9.76        2.44     22.54 o 
  -8   0   4      111.95      192.33     32.54 o 
  -7   0   4      625.53      495.87     46.19 o 
  -6   0   4      163.32      158.46     25.37 o 
  -5   0   4      132.02      119.32     19.32 o 
  -4   0   4      726.25      716.12     56.35 o 
  -3   0   4      310.11      368.61     32.15 o 
  -2   0   4      312.55      380.60     31.87 o 
  -1   0   4     2779.51     3095.30    214.76 o 
   0   0   4     2735.44     3905.82    190.12 o 
   1   0   4     1393.34     1699.04     68.57 o 
   2   0   4      969.22      886.82     44.91 o 
   3   0   4      264.30      235.55     11.45 o 
   4   0   4        4.27       -2.25      5.00 o 
   5   0   4      621.42      616.50     33.71 o 
   6   0   4      562.87      562.45     31.98 o 
   7   0   4       12.72       14.99     14.16 o 
   8   0   4        5.18        3.50     16.16 o 
   9   0   4      216.81      223.42     33.98 o 
  10   0   4        2.04       13.44     21.93 o 
  -8   1   4       10.79       18.82     20.49 o 
  -7   1   4      118.25      148.41     28.43 o 
  -6   1   4      260.77      228.31     26.93 o 
  -5   1   4        0.07      -15.27     10.33 o 
  -4   1   4      302.45      283.50     27.21 o 
  -3   1   4     1260.05     1113.94     81.62 o 
  -2   1   4     3405.03     3398.89    235.58 o 
  -1   1   4     7091.09     8222.23    398.47 o 
   0   1   4       32.62       30.29      9.22 o 
   1   1   4        5.03        8.64      3.27 o 
   2   1   4      418.28      430.72     23.04 o 
   3   1   4      236.63      222.15     10.99 o 
   4   1   4      144.17      146.18      8.71 o 
   5   1   4     1780.78     1774.55     72.44 o 
   6   1   4      179.47      144.14     18.93 o 
   7   1   4       29.68       31.43     14.99 o 
   8   1   4      321.03      240.47     26.87 o 
   9   1   4       71.14       94.11     24.93 o 
  10   1   4      105.82      109.32     27.87 o 
  -8   2   4       10.96       -0.78     18.49 o 
  -7   2   4       20.85        7.50     16.60 o 
  -6   2   4       13.87       -2.61     12.38 o 
  -5   2   4      227.56      203.54     23.21 o 
  -4   2   4      179.04      178.67     20.54 o 
  -3   2   4      640.07      659.60     50.97 o 
  -2   2   4     2051.64     2321.22    115.11 o 
  -1   2   4     4193.18     4753.86    231.45 o 
   0   2   4      528.61      453.37     24.28 o 
   1   2   4      100.78       98.48      7.46 o 
   2   2   4      104.37       97.25      7.80 o 
   3   2   4       32.22       36.19      5.80 o 
   4   2   4     3281.39     3528.47    173.10 o 
   5   2   4       42.78       34.20      4.63 o 
   6   2   4       14.57       -4.05      7.41 o 
   7   2   4      194.02      204.99     24.04 o 
   8   2   4       62.48       46.64     17.66 o 
   9   2   4       49.28       52.19     21.65 o 
  -6   3   4      127.96      154.68     24.04 o 
  -5   3   4      241.02      223.20     24.54 o 
  -4   3   4      300.75      306.55     21.18 o 
  -3   3   4      361.61      334.48     21.18 o 
  -2   3   4      812.73      750.05     39.68 o 
  -1   3   4      268.89      315.22     18.59 o 
   0   3   4     4968.14     5243.24    254.59 o 
   1   3   4     2030.34     2062.67    101.50 o 
   2   3   4     1444.77     1509.97     75.27 o 
   3   3   4    10171.65    11912.83    576.25 o 
   4   3   4      621.02      688.89     37.01 o 
   5   3   4       27.68       21.66      7.35 o 
   6   3   4      341.55      342.50     22.35 o 
   7   3   4       48.10       29.64      9.45 o 
   8   3   4        8.79       -4.77     13.82 o 
   9   3   4       45.82       56.58     19.99 o 
  10   3   4       68.92       62.18     17.18 o 
  -7   4   4       50.34       33.59     22.49 o 
  -6   4   4      118.21      162.79     29.32 o 
  -5   4   4       72.82       41.75     17.93 o 
  -4   4   4       12.28        6.12      7.57 o 
  -3   4   4     1273.44     1225.60     63.25 o 
  -2   4   4     1396.21     1472.65     74.14 o 
  -1   4   4      402.78      363.36     20.41 o 
   0   4   4      634.89      716.20     37.34 o 
   1   4   4      502.92      445.78     23.81 o 
   2   4   4     1649.34     1558.59     77.75 o 
   3   4   4       45.60       48.34      7.34 o 
   4   4   4     3879.00     4365.11    214.03 o 
   5   4   4     1663.70     1856.86     94.25 o 
   6   4   4     1033.31     1043.90     55.76 o 
   7   4   4       25.30       24.19      9.81 o 
   8   4   4        0.39      -14.69      9.79 o 
  10   4   4        3.33        1.03      8.44 o 
  -7   5   4       50.31       57.47     23.32 o 
  -6   5   4        0.25      -15.32     14.66 o 
  -5   5   4       23.94       22.54     14.94 o 
  -4   5   4      450.26      391.43     36.26 o 
  -3   5   4      120.31      147.74     20.04 o 
  -2   5   4      180.87      167.57     19.82 o 
  -1   5   4       25.91       15.03      7.72 o 
   0   5   4      118.76      149.85     17.93 o 
   1   5   4       64.92       57.99      6.14 o 
   2   5   4      671.73      696.97     36.75 o 
   3   5   4      151.43      118.34     10.35 o 
   4   5   4     1021.55     1192.49     49.92 o 
   5   5   4     7534.08     8446.43    411.59 o 
   6   5   4      117.08      123.08     14.86 o 
   7   5   4        6.53       -4.41      7.83 o 
   8   5   4       38.10       29.70     18.88 o 
   9   5   4      109.57      115.91     35.28 o 
  10   5   4      132.57      143.34     18.39 o 
  -7   6   4       61.61       52.97     22.15 o 
  -6   6   4       58.43       46.75     19.38 o 
  -5   6   4      247.70      207.87     29.09 o 
  -4   6   4      154.60      158.02     20.88 o 
  -3   6   4      446.64      426.58     37.92 o 
  -2   6   4        0.27      -13.60      9.27 o 
  -1   6   4      103.20      113.65     17.54 o 
   0   6   4       93.97      118.26     17.43 o 
   1   6   4     1980.88     2178.96    155.02 o 
   2   6   4        9.08        8.61      5.39 o 
   3   6   4      339.32      299.51     18.95 o 
   4   6   4     1873.93     2150.89     88.01 o 
   5   6   4       26.99       11.17      9.10 o 
   6   6   4       18.46       26.65     16.21 o 
   7   6   4       16.82        8.23      8.83 o 
   8   6   4      295.64      333.30     21.11 o 
   9   6   4       80.32       74.63     16.73 o 
  10   6   4      161.11      202.11     25.33 o 
  -6   7   4        1.94       -6.16     15.10 o 
  -5   7   4      164.30      182.06     27.32 o 
  -4   7   4        6.12       -6.22     10.49 o 
  -3   7   4        9.30      -10.94     10.72 o 
  -2   7   4      354.45      350.18     35.26 o 
  -1   7   4      267.67      271.11     28.43 o 
   0   7   4     1442.65     1528.47    112.38 o 
   1   7   4      191.60      202.43     24.04 o 
   2   7   4      408.00      364.89     32.92 o 
   3   7   4      428.83      335.08     16.96 o 
   4   7   4      269.37      239.54     14.24 o 
   5   7   4       54.68       40.39      8.05 o 
   6   7   4      188.17      172.79     13.48 o 
   7   7   4      473.50      554.78     29.15 o 
   8   7   4       13.12        3.24      9.27 o 
   9   7   4      145.58      191.78     18.20 o 
  10   7   4       20.00       25.47     11.63 o 
  -5   8   4        1.03       -1.33     13.71 o 
  -4   8   4      107.39       80.73     20.88 o 
  -3   8   4       15.50       22.76     15.60 o 
  -2   8   4        5.89       18.04     15.27 o 
  -1   8   4      301.79      316.53     32.37 o 
   0   8   4        0.16        0.11     12.77 o 
   1   8   4      200.83      212.15     27.48 o 
   2   8   4      289.70      272.89     29.20 o 
   3   8   4      942.06      961.27     51.92 o 
   4   8   4        2.13      -11.60     12.77 o 
   5   8   4        0.72      -11.48      7.65 o 
   6   8   4      554.15      556.84     28.41 o 
   7   8   4        7.03       -4.54     11.22 o 
   8   8   4       62.18       63.68     15.03 o 
   9   8   4        3.39       -3.67     11.77 o 
  10   8   4        0.25       -4.42     13.09 o 
  -5   9   4       36.06       24.21     18.88 o 
  -4   9   4        0.01      -20.88     15.44 o 
  -3   9   4      182.70      245.52     31.26 o 
  -2   9   4       23.93       10.72     15.66 o 
  -1   9   4        1.01       -9.99     13.33 o 
   0   9   4       70.72       48.97     18.54 o 
   1   9   4        6.53       -7.88     14.77 o 
   2   9   4      773.12      724.80     41.37 o 
   3   9   4        0.56      -12.16      8.11 o 
   4   9   4       18.12        6.33     16.05 o 
   5   9   4      663.26      761.15     64.07 o 
   6   9   4       34.72       31.64     11.26 o 
   7   9   4       82.11       89.31     15.51 o 
   8   9   4        0.74      -18.13     12.09 o 
   9   9   4       16.14       10.08     14.10 o 
  -4  10   4       49.16       75.73     24.15 o 
  -3  10   4        3.38        9.66     19.16 o 
  -2  10   4       61.61       61.74     21.38 o 
  -1  10   4       68.73       86.50     22.54 o 
   0  10   4       10.92        6.33     18.04 o 
   1  10   4      726.13      825.16     60.66 o 
   2  10   4       17.29       15.07     10.74 o 
   3  10   4        5.58        7.49      9.80 o 
   4  10   4       11.35       -6.22     13.49 o 
   5  10   4       76.09       62.63     20.54 o 
   6  10   4       38.47       35.03     19.82 o 
   7  10   4      104.83      142.19     30.15 o 
   8  10   4      136.06      130.70     31.48 o 
  -2  11   4        0.65      -24.32     17.60 o 
  -1  11   4      102.57      144.75     29.43 o 
   0  11   4        7.21        6.57     15.30 o 
   1  11   4        0.28      -12.07     10.93 o 
   2  11   4       17.38       20.96     11.20 o 
   3  11   4        2.89      -16.77     13.33 o 
   4  11   4      123.41      111.43     24.32 o 
   5  11   4        1.57       -9.99     15.32 o 
   6  11   4      118.53      130.37     27.98 o 
   7  11   4      102.76       70.29     23.26 o 
   8  11   4       15.38       -5.66     19.77 o 
  -1  12   4        9.07       31.14     28.29 o 
   0  12   4       79.15      107.97     22.99 o 
   1  12   4        1.56      -18.54     12.36 o 
   2  12   4        2.83      -14.79     11.23 o 
   3  12   4       14.95        3.11     15.27 o 
   4  12   4        8.31       12.10     18.16 o 
   5  12   4       36.53       48.14     20.60 o 
   6  12   4       97.90      101.22     26.48 o 
  -1 -10   5        0.17      -10.66     25.04 o 
   0 -10   5       35.61       31.65     25.21 o 
  -4  -9   5      136.37      151.19     34.53 o 
  -3  -9   5        1.07       -1.87     15.88 o 
  -2  -9   5        0.64      -35.98     23.99 o 
  -1  -9   5       35.79       21.38     25.98 o 
   0  -9   5       13.80      -18.66     21.04 o 
   1  -9   5       18.20      -16.93     20.04 o 
   2  -9   5        1.96       -0.94     20.43 o 
   3  -9   5       18.54       10.44     21.54 o 
  -5  -8   5       97.38       57.35     26.32 o 
  -4  -8   5        8.50        7.00     21.82 o 
  -3  -8   5      172.50      169.19     23.56 o 
  -2  -8   5       19.05      -11.24     15.05 o 
  -1  -8   5      224.25      215.35     24.46 o 
   0  -8   5       24.89       12.05     14.77 o 
   1  -8   5        7.02        3.44     19.60 o 
   2  -8   5      158.95      153.13     28.48 o 
   3  -8   5        0.28      -26.65     18.82 o 
   4  -8   5       28.22        3.61     20.65 o 
   5  -8   5        6.87       -3.22     20.49 o 
  -6  -7   5        0.56      -31.43     21.82 o 
  -5  -7   5        0.35      -18.88     20.49 o 
  -4  -7   5       31.38       21.65     21.88 o 
  -3  -7   5       72.83       64.19     17.87 o 
  -2  -7   5      280.15      294.02     25.86 o 
  -1  -7   5      125.42       98.85     18.15 o 
   0  -7   5      158.29      205.92     22.78 o 
   1  -7   5      210.86      243.70     22.23 o 
   2  -7   5      378.86      306.22     25.20 o 
   3  -7   5      110.13      112.04     25.71 o 
   4  -7   5        2.72      -19.43     17.93 o 
   5  -7   5        3.87        3.33     18.93 o 
   6  -7   5        5.49       -2.17     20.99 o 
  -7  -6   5        6.40        7.83     23.60 o 
  -6  -6   5       21.00       14.94     22.04 o 
  -5  -6   5      149.05      148.35     29.26 o 
  -4  -6   5       48.74       54.52     22.88 o 
  -3  -6   5      219.78      267.12     36.42 o 
  -2  -6   5      111.75      107.70     20.43 o 
  -1  -6   5      150.47      138.19     18.55 o 
   0  -6   5      398.13      394.00     28.13 o 
   1  -6   5      107.63      176.98     26.84 o 
   2  -6   5      215.00      228.55     21.18 o 
   3  -6   5      371.31      324.48     24.60 o 
   4  -6   5      188.32      215.32     21.14 o 
   5  -6   5       84.81      100.33     23.93 o 
   6  -6   5       17.45      -19.43     19.04 o 
   7  -6   5        0.29      -24.26     20.65 o 
  -7  -5   5      110.65      120.87     30.20 o 
  -6  -5   5       39.22       32.98     23.15 o 
  -5  -5   5       91.78       86.00     22.49 o 
  -4  -5   5      407.53      324.42     35.65 o 
  -3  -5   5       19.03        3.11     14.32 o 
  -2  -5   5       98.51      134.93     17.88 o 
  -1  -5   5       42.73       19.29     11.35 o 
   0  -5   5      279.42      349.96     25.35 o 
   1  -5   5       32.65       26.35     11.06 o 
   2  -5   5        4.60       13.80     10.27 o 
   3  -5   5      783.98      803.45     74.51 o 
   4  -5   5       33.46       14.68     11.24 o 
   5  -5   5      103.12       79.91     21.02 o 
   6  -5   5       14.60       -2.94     13.31 o 
   7  -5   5      146.64      150.52     28.76 o 
  -7  -4   5      156.37      167.95     29.70 o 
  -6  -4   5       86.99       97.89     25.65 o 
  -5  -4   5        6.67      -16.49     16.88 o 
  -4  -4   5       29.73       24.82     15.49 o 
  -3  -4   5      323.81      296.27     30.81 o 
  -2  -4   5       80.04       83.56     20.60 o 
  -1  -4   5     1111.12     1217.86     65.09 o 
   0  -4   5       75.69       81.45     15.38 o 
   1  -4   5      875.92      940.47     51.58 o 
   2  -4   5      279.50      317.45     22.22 o 
   3  -4   5       37.05       31.24      9.95 o 
   4  -4   5        6.84        4.49     10.08 o 
   5  -4   5       80.55       78.25     13.35 o 
   6  -4   5      119.89      112.54     16.57 o 
   7  -4   5        6.70        0.58     13.18 o 
   8  -4   5      200.02      295.16     36.48 o 
  -8  -3   5        2.59       16.66     23.32 o 
  -7  -3   5      192.61      132.53     30.15 o 
  -6  -3   5       65.13       40.64     20.49 o 
  -5  -3   5       82.83       71.90     22.38 o 
  -4  -3   5      218.11      218.31     27.09 o 
  -3  -3   5      151.87      184.94     26.82 o 
  -2  -3   5     2106.25     2279.24    162.74 o 
  -1  -3   5        0.88       -2.08      9.11 o 
   0  -3   5      497.10      644.20     36.96 o 
   1  -3   5      205.16      196.36     24.93 o 
   2  -3   5     1073.98     1114.08     58.61 o 
   3  -3   5        8.69       -3.01     13.44 o 
   4  -3   5       86.27       80.58     11.41 o 
   5  -3   5      308.82      322.68     36.17 o 
   6  -3   5        3.63      -11.15      9.41 o 
   7  -3   5       43.97       53.50     14.05 o 
   8  -3   5       13.53      -30.90     20.60 o 
   9  -3   5        5.35        7.27     23.54 o 
  -8  -2   5       11.10      -13.16     22.15 o 
  -7  -2   5      182.88      193.38     33.09 o 
  -6  -2   5      176.23      193.55     31.04 o 
  -5  -2   5       35.39       40.14     17.43 o 
  -4  -2   5       31.71       16.88     15.21 o 
  -3  -2   5      300.87      314.03     30.93 o 
  -2  -2   5      654.39      809.79     63.02 o 
  -1  -2   5       12.96       19.27     11.22 o 
   0  -2   5      210.57      257.98     18.11 o 
   1  -2   5     6681.59     8950.53    435.74 o 
   2  -2   5       11.32        7.68     13.30 o 
   3  -2   5       31.30       30.23      7.83 o 
   4  -2   5      851.11      830.94     44.79 o 
   5  -2   5       23.15       -0.16      8.04 o 
   6  -2   5      686.33      711.31     40.48 o 
   7  -2   5        3.07      -10.83     16.88 o 
   8  -2   5       54.60       65.18     22.38 o 
   9  -2   5       10.09       30.15     25.48 o 
  -8  -1   5       60.93       57.08     25.82 o 
  -7  -1   5      145.47      169.51     31.37 o 
  -6  -1   5        7.76       -2.55     17.71 o 
  -5  -1   5       28.11       26.98     16.55 o 
  -4  -1   5       11.18        4.72     13.16 o 
  -3  -1   5       23.98       12.21     12.10 o 
  -2  -1   5       90.86      127.42     19.38 o 
  -1  -1   5     1151.21     1650.67    118.43 o 
   0  -1   5     2474.97     3255.98    226.92 o 
   1  -1   5       89.99      129.85     11.68 o 
   2  -1   5      688.04      778.69     41.57 o 
   3  -1   5      321.32      302.29     19.17 o 
   4  -1   5     1119.70      983.86     65.71 o 
   5  -1   5      213.92      212.09     16.28 o 
   6  -1   5      138.73      129.91     14.15 o 
   7  -1   5      131.21      147.41     24.71 o 
   8  -1   5       33.22       24.71     19.99 o 
   9  -1   5      360.81      427.74     44.25 o 
  10  -1   5        0.19      -22.26     20.88 o 
  -8   0   5        6.47      -21.10     20.43 o 
  -7   0   5        2.46      -10.60     18.82 o 
  -6   0   5      542.20      463.39     43.75 o 
  -5   0   5      166.47      191.61     27.43 o 
  -4   0   5      248.59      212.32     24.37 o 
  -3   0   5        1.62      -12.91      8.61 o 
  -2   0   5      231.88      210.32     22.26 o 
  -1   0   5     6903.72     8587.15    588.87 o 
   0   0   5      351.05      506.88     27.60 o 
   1   0   5      550.17      868.70     44.38 o 
   2   0   5       39.94       43.75      6.87 o 
   3   0   5     1755.27     1582.11     64.27 o 
   4   0   5      523.02      465.44     21.07 o 
   5   0   5     3345.39     3397.27    167.56 o 
   6   0   5      128.97      116.23     12.65 o 
   7   0   5       77.77       54.58     16.10 o 
   8   0   5      165.58      190.16     29.54 o 
   9   0   5        5.65        4.00     20.32 o 
  10   0   5        9.92       -0.22     22.04 o 
  -8   1   5       10.65      -29.87     20.32 o 
  -7   1   5        6.23       -0.56     20.04 o 
  -6   1   5       27.16       18.21     17.71 o 
  -5   1   5      369.21      387.54     37.70 o 
  -4   1   5      270.49      230.42     25.26 o 
  -3   1   5      286.86      240.02     24.37 o 
  -2   1   5      854.36      791.97     59.96 o 
  -1   1   5     1568.76     1631.70     82.03 o 
   0   1   5      360.09      356.07     20.43 o 
   1   1   5        1.50       -0.42      3.04 o 
   2   1   5     1770.72     1962.25     96.87 o 
   3   1   5       25.54       27.35      4.37 o 
   4   1   5     1451.03     1420.05     58.23 o 
   5   1   5      520.65      485.37     27.61 o 
   6   1   5      250.39      234.08     23.82 o 
   7   1   5      363.90      343.57     33.54 o 
   8   1   5      180.89      192.33     28.82 o 
   9   1   5       73.43       36.31     21.88 o 
  10   1   5       24.40       41.75     23.87 o 
  -7   2   5      302.93      390.04     40.64 o 
  -6   2   5       40.53       60.13     22.54 o 
  -5   2   5        8.46       -9.38     12.44 o 
  -4   2   5        3.04       -9.22      9.83 o 
  -3   2   5      224.61      259.51     25.76 o 
  -2   2   5     1955.36     2079.63    104.21 o 
  -1   2   5      251.18      227.51     15.22 o 
   0   2   5        2.89       -2.78      4.01 o 
   1   2   5      260.06      258.00     15.45 o 
   2   2   5       21.64       15.53      4.64 o 
   3   2   5      550.96      542.38     29.35 o 
   4   2   5      570.77      516.87     46.00 o 
   5   2   5       45.76       31.45      4.72 o 
   6   2   5      153.15      135.14     12.79 o 
   7   2   5      393.29      414.92     38.14 o 
   8   2   5       18.26       17.60     16.55 o 
   9   2   5        0.71       11.33     17.82 o 
  10   2   5      408.37      441.46     44.64 o 
  -7   3   5        2.61      -24.32     20.88 o 
  -6   3   5      268.27      342.29     41.09 o 
  -5   3   5       71.87       88.30     14.89 o 
  -4   3   5      159.18      169.60     16.98 o 
  -3   3   5     1547.67     1570.46     80.61 o 
  -2   3   5        0.83       -2.21      5.03 o 
  -1   3   5     1511.22     1636.97     82.23 o 
   0   3   5     2593.01     2580.82    127.06 o 
   1   3   5       44.13       50.76      6.56 o 
   2   3   5      244.40      217.66     13.93 o 
   3   3   5      199.12      217.46     14.47 o 
   4   3   5      703.97      795.75     42.35 o 
   5   3   5      395.90      409.59     24.57 o 
   6   3   5     1575.24     1702.25     87.02 o 
   7   3   5       73.73       86.88     21.99 o 
   8   3   5      336.81      294.32     31.87 o 
   9   3   5      166.52      231.03     33.26 o 
  10   3   5       65.37       54.30     20.77 o 
  -7   4   5        0.56      -23.43     19.27 o 
  -6   4   5        0.05      -20.10     13.77 o 
  -5   4   5      376.22      355.62     37.75 o 
  -4   4   5      118.35      124.42     21.04 o 
  -3   4   5      219.84      253.80     18.14 o 
  -2   4   5       15.08        9.33      6.20 o 
  -1   4   5       23.78       22.29      6.05 o 
   0   4   5     1716.69     1861.03    100.88 o 
   1   4   5      144.72      114.20      9.42 o 
   2   4   5     1741.27     1860.23     92.66 o 
   3   4   5     1459.75     1484.00     75.01 o 
   4   4   5       10.52        8.30      6.57 o 
   5   4   5     3040.62     3464.94    171.59 o 
   6   4   5       37.44       33.58     10.09 o 
   7   4   5       67.14       58.01     11.62 o 
   8   4   5       71.85       40.36     13.38 o 
   9   4   5      156.45      180.22     30.70 o 
  10   4   5       68.65       85.34     26.54 o 
  -7   5   5        8.25       -0.94     20.93 o 
  -6   5   5      113.62      226.59     33.65 o 
  -5   5   5      231.26      281.33     33.37 o 
  -4   5   5      193.22      178.50     25.82 o 
  -3   5   5        7.14       -3.39      8.22 o 
  -2   5   5        2.61        3.16      7.94 o 
  -1   5   5        9.14       -0.67      7.16 o 
   0   5   5      153.76      126.97      9.98 o 
   1   5   5      573.64      615.74     32.79 o 
   2   5   5      242.13      233.18     15.23 o 
   3   5   5      288.89      242.14     16.17 o 
   4   5   5      499.30      447.56     26.38 o 
   5   5   5      240.74      250.16     19.25 o 
   6   5   5      113.97      133.66     15.62 o 
   7   5   5        0.59       -1.71      8.86 o 
   8   5   5      392.48      378.35     26.73 o 
   9   5   5       40.67       40.84     14.61 o 
  10   5   5       14.41       -0.14      9.06 o 
  -6   6   5        2.83      -10.44     16.55 o 
  -5   6   5      217.07      223.70     28.93 o 
  -4   6   5       37.01       43.86     16.21 o 
  -3   6   5      433.93      380.27     36.20 o 
  -2   6   5      181.57      171.40     21.49 o 
  -1   6   5      557.28      640.17     52.91 o 
   0   6   5      219.98      213.93     23.87 o 
   1   6   5     1138.78     1110.11     82.84 o 
   2   6   5       85.73      101.99     16.10 o 
   3   6   5        2.92       -4.47      5.33 o 
   4   6   5      926.73      939.73     55.36 o 
   5   6   5       16.26       22.61      9.52 o 
   6   6   5      236.78      228.80     18.97 o 
   7   6   5     1324.77     1376.28    102.83 o 
   8   6   5       95.08       89.10     20.04 o 
   9   6   5        3.16       -7.26      8.11 o 
  10   6   5      124.41      111.94     16.65 o 
  -6   7   5       39.01       33.70     19.43 o 
  -5   7   5       36.26        6.11     13.05 o 
  -4   7   5      184.09      199.05     27.87 o 
  -3   7   5      214.87      217.59     26.37 o 
  -2   7   5      405.01      468.72     42.64 o 
  -1   7   5        8.33       27.04     12.44 o 
   0   7   5       21.24       15.38     11.99 o 
   1   7   5      327.32      261.40     28.09 o 
   2   7   5       58.95       53.13     13.66 o 
   3   7   5      814.34      708.91     57.08 o 
   4   7   5       22.06       18.13      8.68 o 
   5   7   5        7.30        3.54      8.52 o 
   6   7   5      366.95      410.47     32.01 o 
   7   7   5       31.07       39.81     21.04 o 
   8   7   5       13.55       11.70      8.96 o 
   9   7   5       17.84        5.86     10.13 o 
  10   7   5       87.18      126.88     21.05 o 
  -5   8   5      109.50      120.70     25.04 o 
  -4   8   5       45.30       45.58     18.04 o 
  -3   8   5      153.27      228.08     31.59 o 
  -2   8   5      124.33      137.42     22.99 o 
  -1   8   5       16.08       11.72     14.71 o 
   0   8   5      529.28      531.62     47.36 o 
   1   8   5      208.82      193.77     24.37 o 
   2   8   5      806.86      780.31     62.63 o 
   3   8   5       68.12       72.18     17.82 o 
   4   8   5        0.69      -10.83     10.55 o 
   5   8   5       16.56        9.81      8.27 o 
   6   8   5       50.10       33.64     17.06 o 
   7   8   5        5.33        3.98      7.65 o 
   8   8   5        0.09      -12.94      8.63 o 
   9   8   5       89.98      122.18     16.05 o 
  10   8   5        0.30       -1.13     10.58 o 
  -4   9   5       53.27       61.74     21.10 o 
  -3   9   5       38.33       29.98     19.04 o 
  -2   9   5      145.92      219.37     31.81 o 
  -1   9   5       57.38       57.35     18.77 o 
   0   9   5      147.70      224.20     31.43 o 
   1   9   5      970.62      984.46     78.06 o 
   2   9   5       62.79       59.24     17.05 o 
   3   9   5       56.70       47.26     10.80 o 
   4   9   5        8.67       -9.22     13.71 o 
   5   9   5      319.22      361.23     37.92 o 
   6   9   5       32.90       42.97     17.54 o 
   7   9   5        6.95       -2.03     10.84 o 
   8   9   5      297.73      322.96     25.18 o 
   9   9   5       20.54       18.70     13.43 o 
  -3  10   5       18.03       29.54     19.27 o 
  -2  10   5       22.53       23.43     19.16 o 
  -1  10   5      271.19      337.35     38.25 o 
   0  10   5       40.79       20.71     18.54 o 
   1  10   5        6.72        3.83     15.77 o 
   2  10   5      270.24      229.81     28.59 o 
   3  10   5       68.74       36.87     16.55 o 
   4  10   5      162.78      133.92     22.49 o 
   5  10   5       40.13        9.16     16.05 o 
   6  10   5       80.10       75.62     22.99 o 
   7  10   5      310.00      291.21     37.37 o 
   8  10   5       12.90        6.11     20.71 o 
   9  10   5       12.04       26.65     22.49 o 
  -2  11   5       62.61      102.16     25.32 o 
  -1  11   5       16.49       14.77     17.88 o 
   0  11   5      119.31       95.50     25.93 o 
   1  11   5       60.49       39.59     20.88 o 
   2  11   5       42.17       89.26     43.92 o 
   3  11   5       92.57       97.61     20.60 o 
   4  11   5       26.34       -3.00     14.49 o 
   5  11   5        2.55      -10.44     15.55 o 
   6  11   5      231.18      206.38     33.54 o 
   7  11   5      121.37      131.31     29.93 o 
   8  11   5        0.37       -8.33     16.60 o 
   0  12   5       51.38       98.16     19.14 o 
   1  12   5       73.03      109.02     25.43 o 
   2  12   5       84.52      101.35     16.54 o 
   3  12   5       23.39       21.26     17.93 o 
   4  12   5        4.22        0.67     16.38 o 
   5  12   5       15.11       45.14     20.88 o 
   6  12   5       74.47       81.62     21.54 o 
  -2  -9   6        2.22       -9.65     16.13 o 
  -1  -9   6        3.60      -12.60     25.76 o 
   0  -9   6       28.65       14.66     25.93 o 
   1  -9   6        1.14      -24.93     20.10 o 
   2  -9   6       40.32       23.93     23.82 o 
  -4  -8   6      135.10      131.81     30.98 o 
  -3  -8   6        7.06        4.61     21.82 o 
  -2  -8   6       72.28       86.23     21.59 o 
  -1  -8   6       33.21       12.03     17.39 o 
   0  -8   6        0.46      -15.11     13.79 o 
   1  -8   6       66.17       44.64     23.60 o 
   2  -8   6       10.57      -12.71     20.21 o 
   3  -8   6       14.96       -5.33     20.21 o 
   4  -8   6       10.29      -10.49     21.43 o 
  -5  -7   6      126.43      113.10     31.43 o 
  -4  -7   6        8.71      -16.10     22.65 o 
  -3  -7   6       92.80       78.06     26.87 o 
  -2  -7   6       12.16      -15.02     14.32 o 
  -1  -7   6       86.07      110.43     20.06 o 
   0  -7   6       68.91       54.92     17.76 o 
   1  -7   6      238.76      238.54     24.08 o 
   2  -7   6      121.27      122.68     27.93 o 
   3  -7   6        2.90      -27.23     18.16 o 
   4  -7   6       94.93       88.95     26.10 o 
   5  -7   6        2.37       -8.27     20.82 o 
  -6  -6   6       68.96       88.28     29.32 o 
  -5  -6   6       42.54       39.25     24.43 o 
  -4  -6   6       11.49        0.17     21.65 o 
  -3  -6   6        4.14       -5.00     18.88 o 
  -2  -6   6      467.22      450.29     32.51 o 
  -1  -6   6       61.65       69.75     18.77 o 
   0  -6   6        2.34      -17.29     13.40 o 
   1  -6   6      162.76      198.90     22.44 o 
   2  -6   6      547.51      606.61     38.67 o 
   3  -6   6      365.71      361.95     32.70 o 
   4  -6   6        2.01      -18.08     12.05 o 
   5  -6   6       16.14      -25.26     18.43 o 
   6  -6   6       18.64        6.00     23.60 o 
  -6  -5   6      115.13      104.88     28.54 o 
  -5  -5   6       73.41      130.25     28.98 o 
  -4  -5   6        1.52       -8.11     19.21 o 
  -3  -5   6       30.28       13.94     19.65 o 
  -2  -5   6       17.60       43.81     20.49 o 
  -1  -5   6      382.39      391.10     28.72 o 
   0  -5   6        0.20      -17.24     11.49 o 
   1  -5   6      126.31      131.98     17.86 o 
   2  -5   6      533.29      652.84     39.85 o 
   3  -5   6      448.31      451.10     60.27 o 
   4  -5   6        1.15      -16.70     11.14 o 
   5  -5   6       53.88       43.31     14.95 o 
   6  -5   6      421.09      487.15     33.33 o 
   7  -5   6        0.92      -30.90     20.60 o 
  -7  -4   6      126.32      121.59     30.81 o 
  -6  -4   6       11.77      -12.10     20.60 o 
  -5  -4   6      264.36      275.67     38.25 o 
  -4  -4   6      241.76      232.69     30.43 o 
  -3  -4   6       28.63       25.76     18.82 o 
  -2  -4   6       23.85       15.16     16.43 o 
  -1  -4   6       12.55      -16.39     14.88 o 
   0  -4   6       68.77      101.26     15.75 o 
   1  -4   6       37.05       46.14     12.73 o 
   2  -4   6      574.29      597.42     36.22 o 
   3  -4   6      107.60      103.19     14.69 o 
   4  -4   6       69.02       60.13     12.67 o 
   5  -4   6      253.88      265.61     24.65 o 
   6  -4   6        1.65       -6.19     17.13 o 
   7  -4   6      210.74      234.84     24.10 o 
   8  -4   6        7.60       -3.22     24.93 o 
  -7  -3   6       26.26       30.09     23.26 o 
  -6  -3   6       89.09      125.65     28.65 o 
  -5  -3   6      221.94      209.43     31.20 o 
  -4  -3   6      613.10      673.98     57.91 o 
  -3  -3   6       30.76       46.36     18.99 o 
  -2  -3   6      114.40      119.76     23.54 o 
  -1  -3   6      386.14      501.48     44.31 o 
   0  -3   6       29.69       51.39     13.58 o 
   1  -3   6      990.10     1079.98    136.03 o 
   2  -3   6       20.44       23.38     10.35 o 
   3  -3   6       13.57       11.23     15.91 o 
   4  -3   6      278.19      297.42     21.19 o 
   5  -3   6      124.66       97.77     14.41 o 
   6  -3   6       53.40       50.88     13.55 o 
   7  -3   6        8.13       -7.27     16.49 o 
   9  -3   6       29.89       52.02     31.37 o 
  -7  -2   6       22.96      -29.65     19.77 o 
  -6  -2   6        0.13      -19.93     18.43 o 
  -5  -2   6        5.37        1.28     16.99 o 
  -4  -2   6        1.32       -7.88     14.99 o 
  -3  -2   6      236.08      263.34     29.26 o 
  -2  -2   6       99.54      170.95     25.32 o 
  -1  -2   6     1004.16     1294.61     96.44 o 
   0  -2   6     3722.52     4765.30    234.54 o 
   1  -2   6       10.76        5.00      8.57 o 
   2  -2   6      417.88      407.87     30.73 o 
   3  -2   6       61.86       75.14     11.02 o 
   4  -2   6      690.53      707.44     39.55 o 
   5  -2   6       50.65       42.16     11.66 o 
   6  -2   6        1.47       -6.73      9.83 o 
   7  -2   6       29.59       23.49     17.54 o 
   8  -2   6       25.59       15.10     20.27 o 
   9  -2   6       78.10      103.16     29.98 o 
  -7  -1   6       10.57      -23.37     19.43 o 
  -6  -1   6      420.15      359.78     38.75 o 
  -5  -1   6      733.19      729.45     61.24 o 
  -4  -1   6        1.16       12.94     14.94 o 
  -3  -1   6      220.00      256.29     27.98 o 
  -2  -1   6      156.06      151.30     19.54 o 
  -1  -1   6      830.71     1130.32     84.39 o 
   0  -1   6      271.47      333.14     20.26 o 
   1  -1   6       32.77       50.68      6.74 o 
   2  -1   6       47.92       56.90      9.68 o 
   3  -1   6     1585.99     1468.48     75.19 o 
   4  -1   6      391.78      373.24     23.66 o 
   5  -1   6      182.59      187.56     15.68 o 
   6  -1   6      489.82      486.60     29.82 o 
   7  -1   6       48.61       19.16     16.32 o 
   8  -1   6       15.15       -7.11     17.82 o 
   9  -1   6        1.01       14.77     23.32 o 
  10  -1   6       15.75      -26.26     27.59 o 
  -7   0   6       44.89       30.43     21.54 o 
  -6   0   6       27.76       44.97     22.38 o 
  -5   0   6      469.77      459.61     43.14 o 
  -4   0   6       79.53      106.21     21.49 o 
  -3   0   6      116.54      136.70     22.43 o 
  -2   0   6       21.89       19.54     10.44 o 
  -1   0   6     1678.86     2053.20    140.91 o 
   0   0   6       22.30       26.55      6.79 o 
   1   0   6        1.16       -5.84      3.89 o 
   2   0   6      859.96      821.37     35.21 o 
   3   0   6      115.29      110.50      7.74 o 
   4   0   6      766.96      793.24     35.85 o 
   5   0   6      827.84      733.70     78.81 o 
   6   0   6      531.51      486.32     41.92 o 
   7   0   6      110.86      121.70     22.93 o 
   8   0   6        7.25      -12.77     16.82 o 
   9   0   6       16.07       22.71     21.65 o 
  10   0   6       45.64       70.07     27.04 o 
  -7   1   6       77.75       89.06     26.04 o 
  -6   1   6      119.97       99.33     25.10 o 
  -5   1   6       90.99      123.87     24.43 o 
  -4   1   6       67.39       60.69     18.66 o 
  -3   1   6       60.77       73.46     17.21 o 
  -2   1   6     1468.65     1515.33     77.95 o 
  -1   1   6      285.96      298.53     19.25 o 
   0   1   6     2033.19     2139.35    106.51 o 
   1   1   6      174.17      134.75     10.80 o 
   2   1   6       82.25       53.38     11.30 o 
   3   1   6       41.20       43.97      9.74 o 
   4   1   6        0.33       -4.46      4.10 o 
   5   1   6      899.15      818.54     44.68 o 
   6   1   6       86.16       67.39     11.47 o 
   7   1   6      388.66      494.04     43.58 o 
   8   1   6       23.48       17.88     17.60 o 
   9   1   6       57.69       74.62     24.98 o 
  10   1   6      126.24      127.65     30.98 o 
  -7   2   6        0.69      -26.76     18.32 o 
  -6   2   6       25.67       15.55     18.32 o 
  -5   2   6      202.32      192.00     28.26 o 
  -4   2   6      781.05      835.46     47.84 o 
  -3   2   6      915.70      949.40     51.97 o 
  -2   2   6      902.01      950.81     50.96 o 
  -1   2   6      257.99      230.33     16.17 o 
   0   2   6      718.82      718.01     38.24 o 
   1   2   6      898.59      916.56     47.56 o 
   2   2   6      255.42      210.64     14.24 o 
   3   2   6      425.23      370.25     21.61 o 
   4   2   6     1824.42     1747.01     87.75 o 
   5   2   6       10.68        1.64     11.30 o 
   6   2   6      224.93      216.17     16.14 o 
   7   2   6      265.67      291.27     20.91 o 
   8   2   6        3.90       -0.61     16.38 o 
   9   2   6       32.96       55.19     21.93 o 
  10   2   6       17.53       11.99     22.60 o 
  -7   3   6       12.24      -29.37     22.82 o 
  -6   3   6        4.15      -10.38     18.43 o 
  -5   3   6      252.02      347.00     26.78 o 
  -4   3   6      288.82      321.92     25.65 o 
  -3   3   6       44.40       40.21      9.80 o 
  -2   3   6      679.54      629.76     35.51 o 
  -1   3   6       23.95       21.06     10.72 o 
   0   3   6      973.99     1014.57     52.54 o 
   1   3   6      372.46      376.79     21.93 o 
   2   3   6       22.74        9.92      5.60 o 
   3   3   6     1669.02     1696.14     85.32 o 
   4   3   6      290.52      282.33     18.56 o 
   5   3   6      215.59      227.31     17.99 o 
   6   3   6       82.66      106.22     13.42 o 
   7   3   6       21.22       18.77     10.00 o 
   8   3   6       63.51       72.33     13.34 o 
   9   3   6      192.46      203.77     26.76 o 
  10   3   6       68.27       65.68     23.15 o 
  -7   4   6        4.27      -21.82     24.04 o 
  -6   4   6       64.19      116.87     29.70 o 
  -5   4   6       51.60       41.53     21.82 o 
  -4   4   6        0.45      -11.66     12.83 o 
  -3   4   6      314.26      342.12     31.70 o 
  -2   4   6      146.67      146.22     13.42 o 
  -1   4   6      778.23      742.99     40.03 o 
   0   4   6       15.06        0.40      5.52 o 
   1   4   6     2266.07     2183.46    108.54 o 
   2   4   6     3265.07     3205.27    157.74 o 
   3   4   6      277.44      280.83     18.00 o 
   4   4   6        5.27       -4.69      6.32 o 
   5   4   6       38.38       40.75      9.78 o 
   6   4   6      337.94      327.39     22.46 o 
   7   4   6       35.63       28.03     10.73 o 
   8   4   6      107.92      124.13     15.85 o 
   9   4   6       32.77       36.30     12.93 o 
  10   4   6        2.03      -26.98     17.99 o 
  -6   5   6       29.71      -15.71     18.88 o 
  -5   5   6       25.71       -6.77     15.44 o 
  -4   5   6      230.99      199.32     28.82 o 
  -3   5   6      449.08      490.65     43.81 o 
  -2   5   6      578.53      580.43     48.58 o 
  -1   5   6       15.75       10.27     11.27 o 
   0   5   6       43.45       50.70      7.84 o 
   1   5   6     1266.23     1396.48     70.83 o 
   2   5   6     2438.61     2408.08    119.58 o 
   3   5   6        0.70       -7.58      5.05 o 
   4   5   6     1080.15     1153.28     60.37 o 
   5   5   6     1566.05     1868.36     95.59 o 
   6   5   6       94.95      105.40     14.41 o 
   7   5   6       68.15       95.32     14.52 o 
   8   5   6       97.35      114.76     17.24 o 
   9   5   6        7.01      -25.43     19.43 o 
  10   5   6       43.49       42.31     24.71 o 
  -6   6   6        9.28       34.98     21.43 o 
  -5   6   6       78.61       62.52     21.71 o 
  -4   6   6      153.55      177.84     27.65 o 
  -3   6   6        0.62        3.78      9.72 o 
  -2   6   6       46.59       27.21     13.66 o 
  -1   6   6      109.27      105.66     20.04 o 
   0   6   6      154.16      172.45     22.93 o 
   1   6   6      450.38      444.34     38.20 o 
   2   6   6       46.48       79.18      9.64 o 
   3   6   6      462.05      416.18     24.84 o 
   4   6   6     1140.13     1136.82     59.95 o 
   5   6   6        5.01      -11.07      7.38 o 
   6   6   6      610.69      679.23     40.15 o 
   7   6   6      315.97      384.99     27.66 o 
   8   6   6       47.58       84.90     15.80 o 
   9   6   6       75.39       74.71     21.13 o 
  10   6   6       70.21       67.90     24.32 o 
  -5   7   6      137.00      158.63     27.37 o 
  -4   7   6      100.87       71.12     19.38 o 
  -3   7   6       20.27       16.21     13.10 o 
  -2   7   6        0.31       -9.77     12.83 o 
  -1   7   6       22.05       14.21     11.83 o 
   0   7   6      597.22      588.76     49.69 o 
   1   7   6      193.92      188.61     23.21 o 
   2   7   6      297.58      306.87     31.70 o 
   3   7   6      818.22      783.69     62.46 o 
   4   7   6       68.43       71.66     11.34 o 
   5   7   6      211.84      187.01     17.53 o 
   6   7   6       20.60       19.62     12.00 o 
   7   7   6     1408.06     1641.68     87.66 o 
   8   7   6       23.75       26.60     13.88 o 
   9   7   6      224.08      242.35     37.75 o 
  10   7   6        1.45       -3.63      8.83 o 
  -5   8   6       14.75        8.61     17.54 o 
  -4   8   6       52.26       41.59     19.16 o 
  -3   8   6       19.92      -10.99     14.66 o 
  -2   8   6      102.48      109.77     21.88 o 
  -1   8   6      695.03      870.14     71.57 o 
   0   8   6      122.61      171.51     25.76 o 
   1   8   6      158.45      149.02     24.15 o 
   2   8   6      377.32      388.43     37.92 o 
   3   8   6      493.74      492.15     43.81 o 
   4   8   6      338.10      334.52     33.15 o 
   5   8   6      239.81      211.98     28.32 o 
   6   8   6       94.57      165.46     32.59 o 
   7   8   6       19.91        9.44     18.60 o 
   8   8   6      605.84      662.19     36.44 o 
   9   8   6        2.47       -3.70      9.20 o 
  10   8   6       15.15        5.72      9.30 o 
  -4   9   6        4.08       -4.16     16.21 o 
  -3   9   6       42.50       53.86     20.60 o 
  -2   9   6        0.10      -17.77     15.38 o 
  -1   9   6       10.62        8.33     16.05 o 
   0   9   6      133.88      199.88     30.48 o 
   1   9   6       54.51       57.91     20.93 o 
   2   9   6      885.39      829.33     67.24 o 
   3   9   6        0.02      -17.91     11.94 o 
   4   9   6      113.44      115.10     21.60 o 
   5   9   6       27.55        3.55     13.66 o 
   6   9   6       21.30       20.99     18.10 o 
   7   9   6      116.86      126.79     18.64 o 
   8   9   6       43.35       44.05     13.35 o 
   9   9   6        3.04       -5.97      9.17 o 
  -3  10   6        2.46      -15.60     16.55 o 
  -2  10   6       46.69       55.58     19.43 o 
  -1  10   6       87.75      150.85     28.37 o 
   0  10   6        0.51       -5.27     16.38 o 
   1  10   6      412.80      465.16     45.81 o 
   2  10   6       39.65       49.58     19.93 o 
   3  10   6       84.46       64.52     18.88 o 
   4  10   6      128.71      116.76     22.93 o 
   5  10   6       71.10       78.34     21.88 o 
   6  10   6       16.41       11.94     16.10 o 
   7  10   6      102.42      128.37     29.15 o 
   8  10   6       43.65       12.60     23.43 o 
   9  10   6        3.66       -8.16     19.38 o 
  -2  11   6       11.62       25.76     21.65 o 
  -1  11   6       98.77      126.42     28.04 o 
   0  11   6       25.59       20.38     19.71 o 
   1  11   6       18.14        4.05     18.16 o 
   2  11   6       19.63       11.60     15.27 o 
   3  11   6        4.59        5.94     15.93 o 
   4  11   6       61.32       39.64     17.27 o 
   5  11   6        2.62      -18.88     13.21 o 
   6  11   6      194.07      199.66     31.09 o 
   7  11   6       86.95       79.90     23.10 o 
   8  11   6        1.71      -25.10     17.99 o 
   0  12   6       79.64      119.54     29.82 o 
   1  12   6       35.88       28.82     21.21 o 
   2  12   6        0.66      -15.99     16.99 o 
   3  12   6      120.25      102.27     23.32 o 
   4  12   6       27.78       12.21     17.66 o 
   5  12   6      106.70      113.38     24.10 o 
   6  12   6        2.16      -21.43     17.16 o 
  -2  -8   7        6.37      -10.75     17.42 o 
  -1  -8   7       95.20       98.35     22.44 o 
   0  -8   7        3.43       -5.12     16.67 o 
   1  -8   7        0.18      -29.37     22.21 o 
   2  -8   7       22.56       11.94     24.04 o 
   3  -8   7        5.21        3.78     23.82 o 
  -4  -7   7       14.48        4.77     23.54 o 
  -3  -7   7        0.75       -9.16     21.88 o 
  -2  -7   7      173.26      195.86     25.84 o 
  -1  -7   7        2.09      -19.20     14.73 o 
   0  -7   7        8.12       -1.30     14.28 o 
   1  -7   7       91.07      104.06     20.57 o 
   2  -7   7        2.18       -6.71     15.73 o 
   3  -7   7       85.70       59.24     17.78 o 
   4  -7   7       16.07        5.16     21.65 o 
   5  -7   7        0.36      -11.44     21.88 o 
  -5  -6   7        3.40      -31.26     23.26 o 
  -4  -6   7       38.84       12.44     24.26 o 
  -3  -6   7      287.17      249.29     33.48 o 
  -2  -6   7       13.13       -3.11     20.21 o 
  -1  -6   7      237.54      280.47     27.91 o 
   0  -6   7       19.25        6.70     15.64 o 
   1  -6   7      222.61      235.18     51.72 o 
   2  -6   7       45.37       45.95     17.37 o 
   3  -6   7      133.62      136.30     19.92 o 
   4  -6   7       37.30       45.03     15.59 o 
   5  -6   7       16.08       -7.64     13.93 o 
   6  -6   7       34.07       24.65     24.15 o 
  -6  -5   7       26.81       42.20     27.09 o 
  -5  -5   7       51.91       82.06     27.87 o 
  -4  -5   7        9.66        4.00     22.71 o 
  -3  -5   7       24.06       -8.38     19.54 o 
  -2  -5   7        4.86       -0.33     17.38 o 
  -1  -5   7        0.01      -14.06     12.93 o 
   0  -5   7      223.60      238.40     23.04 o 
   1  -5   7       20.21       13.19     13.42 o 
   2  -5   7      429.54      488.21     33.80 o 
   3  -5   7       55.46       49.60     15.35 o 
   4  -5   7       73.86       75.85     16.79 o 
   5  -5   7       75.26       81.77     16.82 o 
   6  -5   7        0.00      -10.69     14.53 o 
   7  -5   7       14.92       -0.30     14.92 o 
  -6  -4   7       95.71       89.45     29.70 o 
  -5  -4   7       53.03       43.58     24.26 o 
  -4  -4   7       75.85       53.75     23.71 o 
  -3  -4   7        4.34      -15.10     15.88 o 
  -2  -4   7        2.03      -13.49     17.21 o 
  -1  -4   7      228.73      282.05     32.48 o 
   0  -4   7      114.32      143.32     17.98 o 
   1  -4   7       50.96       67.12     15.79 o 
   2  -4   7      494.89      561.75     36.11 o 
   3  -4   7       13.91       11.75     12.56 o 
   4  -4   7      185.02      190.40     20.24 o 
   5  -4   7      411.29      435.70     29.97 o 
   6  -4   7      135.47      111.07     17.88 o 
   8  -4   7       31.92       24.37     23.32 o 
  -6  -3   7        0.06      -28.98     21.49 o 
  -5  -3   7      165.62      176.00     31.76 o 
  -4  -3   7       52.60       48.53     21.49 o 
  -3  -3   7       99.51      146.47     27.82 o 
  -2  -3   7      743.82      768.15     63.79 o 
  -1  -3   7      253.27      273.61     31.09 o 
   0  -3   7      728.10      982.56     55.12 o 
   1  -3   7       26.68       17.91     12.09 o 
   2  -3   7        5.53       26.72     11.23 o 
   3  -3   7        3.09       -8.57      9.65 o 
   4  -3   7       68.38       61.24     13.22 o 
   5  -3   7      326.28      323.72     29.04 o 
   6  -3   7      100.82       67.30     21.02 o 
   7  -3   7      227.63      243.85     30.54 o 
   8  -3   7       10.17       13.88     20.88 o 
  -7  -2   7       51.96       54.30     27.15 o 
  -6  -2   7       98.41       57.52     26.15 o 
  -5  -2   7       31.81      -15.44     19.88 o 
  -4  -2   7       90.24      100.11     24.32 o 
  -3  -2   7      185.16      190.05     24.87 o 
  -2  -2   7      124.01      158.46     25.98 o 
  -1  -2   7      416.46      431.18     40.03 o 
   0  -2   7      144.52      228.97     29.65 o 
   1  -2   7      789.95     1032.57     56.55 o 
   2  -2   7      152.37      191.25     18.50 o 
   3  -2   7      241.67      264.11     23.82 o 
   4  -2   7        1.46        2.56      8.24 o 
   5  -2   7       14.44        4.06      9.55 o 
   6  -2   7      212.64      212.35     18.97 o 
   7  -2   7       74.11       38.14     20.04 o 
   8  -2   7        0.98       -4.61     18.99 o 
   9  -2   7        2.76      -21.93     21.49 o 
  -7  -1   7        8.53       -5.72     22.26 o 
  -6  -1   7       63.51       76.79     25.26 o 
  -5  -1   7      164.78      144.58     28.76 o 
  -4  -1   7        4.18      -15.21     17.16 o 
  -3  -1   7       45.67       51.36     18.82 o 
  -2  -1   7        0.18       -5.77     13.71 o 
  -1  -1   7      478.38      559.22     47.69 o 
   0  -1   7     3373.33     4522.52    221.99 o 
   1  -1   7       10.98        1.64      6.17 o 
   2  -1   7      314.80      378.95     24.90 o 
   3  -1   7       36.12       48.57     10.46 o 
   4  -1   7      199.13      183.95     16.35 o 
   5  -1   7      290.23      288.64     20.96 o 
   6  -1   7      235.42      238.30     19.21 o 
   7  -1   7       38.00       26.10     17.05 o 
   8  -1   7        9.67      -25.73     17.16 o 
   9  -1   7       13.62      -14.77     20.60 o 
  -7   0   7        3.69        3.50     21.71 o 
  -6   0   7        1.33      -25.98     17.32 o 
  -5   0   7        2.32      -24.57     16.38 o 
  -4   0   7       63.18       65.35     21.82 o 
  -3   0   7     1134.58     1195.11     91.00 o 
  -2   0   7      130.97      170.40     24.98 o 
  -1   0   7     1397.97     1662.27     85.05 o 
   0   0   7      802.89      987.61    109.02 o 
   1   0   7      152.46      153.88     12.52 o 
   2   0   7      211.75      217.44     51.08 o 
   3   0   7     1007.18     1107.66     58.32 o 
   4   0   7        0.89       -3.41      7.77 o 
   5   0   7     1298.76     1229.79     64.27 o 
   6   0   7      207.26      157.68     20.88 o 
   7   0   7        3.30       10.72     14.71 o 
   8   0   7      319.11      355.45     36.81 o 
   9   0   7        0.05      -29.98     19.99 o 
  10   0   7       20.38        9.55     25.32 o 
  -7   1   7       16.70        3.61     22.15 o 
  -6   1   7       35.56        8.11     20.49 o 
  -5   1   7      215.52      219.48     29.26 o 
  -4   1   7       51.09       80.45     23.87 o 
  -3   1   7      133.29      134.07     17.07 o 
  -2   1   7      475.71      465.47     31.43 o 
  -1   1   7       60.74       49.86     12.63 o 
   0   1   7       10.94        3.41      6.10 o 
   1   1   7      633.70      712.72     38.45 o 
   2   1   7       62.77       29.19     12.80 o 
   3   1   7      126.21      112.57     10.19 o 
   4   1   7     2632.09     2681.60    188.33 o 
   5   1   7       32.17       28.35      6.33 o 
   6   1   7      176.32      170.73     21.60 o 
   7   1   7      219.10      243.41     27.71 o 
   8   1   7       15.13        9.88     16.71 o 
   9   1   7        8.60       15.77     19.49 o 
  10   1   7        0.04      -10.55     23.32 o 
  -7   2   7       41.53       12.05     28.32 o 
  -6   2   7       23.23        9.20     14.95 o 
  -5   2   7       81.07       75.79     17.73 o 
  -4   2   7      336.50      354.37     27.25 o 
  -3   2   7        2.20      -12.36     10.16 o 
  -2   2   7      692.62      657.58     37.80 o 
  -1   2   7      108.42      115.41     12.78 o 
   0   2   7      187.10      173.89     18.16 o 
   1   2   7     1236.41     1361.40     69.49 o 
   2   2   7      457.85      473.97     27.13 o 
   3   2   7      855.15      813.92     43.36 o 
   4   2   7        0.08       -0.54      5.72 o 
   5   2   7       73.52       63.91     10.60 o 
   6   2   7      141.50      163.64     15.11 o 
   7   2   7     1099.21     1100.86     58.94 o 
   8   2   7        5.59       -2.44     16.93 o 
   9   2   7       10.96       18.10     19.43 o 
  10   2   7       78.54       99.66     28.87 o 
  -6   3   7       17.83       17.54     24.49 o 
  -5   3   7       39.47        9.94     18.54 o 
  -4   3   7       63.74      109.33     17.02 o 
  -3   3   7      795.86      757.83     47.33 o 
  -2   3   7      950.32      976.42     52.82 o 
  -1   3   7      159.91      177.09     18.60 o 
   0   3   7       81.93       68.09      9.71 o 
   1   3   7      171.95      174.90     13.54 o 
   2   3   7      681.40      684.04     37.25 o 
   3   3   7       42.99       31.24      8.01 o 
   4   3   7        6.12       -2.58      6.26 o 
   5   3   7       25.05       24.06      8.16 o 
   6   3   7     1042.25     1096.46     58.24 o 
   7   3   7       38.04       25.12     17.77 o 
   8   3   7       77.85      106.39     15.49 o 
   9   3   7      168.49      167.34     29.76 o 
  10   3   7       24.26       30.26     24.82 o 
  -6   4   7      117.65      129.81     33.20 o 
  -5   4   7      191.62      182.89     33.15 o 
  -4   4   7      268.48      282.66     33.81 o 
  -3   4   7       11.26       22.38     13.16 o 
  -2   4   7      115.84      136.53     14.70 o 
  -1   4   7      169.51      170.40     15.56 o 
   0   4   7      345.65      330.46     21.07 o 
   1   4   7       26.90       21.31      7.04 o 
   2   4   7      390.31      376.04     22.69 o 
   3   4   7       97.28      120.99     14.41 o 
   4   4   7       40.24       52.06      9.23 o 
   5   4   7     1193.29     1317.02     69.01 o 
   6   4   7        6.33      -10.51      8.34 o 
   7   4   7        5.61       -7.33      8.51 o 
   8   4   7      118.68      144.77     22.32 o 
   9   4   7      121.09      143.69     19.07 o 
  10   4   7       38.53       58.63     25.76 o 
  -6   5   7       27.27       32.15     24.60 o 
  -5   5   7       17.30      -11.33     15.55 o 
  -4   5   7      536.05      578.32     52.36 o 
  -3   5   7        9.31        4.50     12.99 o 
  -2   5   7       16.28        5.55     10.38 o 
  -1   5   7      110.43      155.35     22.38 o 
   0   5   7      104.56      107.06     11.57 o 
   1   5   7     2645.54     2634.55    131.03 o 
   2   5   7      496.28      437.56     26.21 o 
   3   5   7      248.73      263.57     17.88 o 
   4   5   7     1350.73     1516.47     78.11 o 
   5   5   7      116.45      130.27     16.27 o 
   6   5   7       74.81       59.43     12.27 o 
   7   5   7       31.16       34.20     11.60 o 
   8   5   7      596.44      658.08     40.24 o 
   9   5   7       41.10       28.98     25.54 o 
  10   5   7        2.66      -13.11     22.74 o 
  -5   6   7       43.96       55.41     21.99 o 
  -4   6   7       19.17        6.94     15.99 o 
  -3   6   7       90.20       41.25     17.10 o 
  -2   6   7       41.53       28.76     14.71 o 
  -1   6   7      372.69      413.14     38.48 o 
   0   6   7      139.32      160.63     21.38 o 
   1   6   7        3.99        3.16     10.88 o 
   2   6   7      569.55      496.75     28.89 o 
   3   6   7      449.21      401.72     24.72 o 
   4   6   7      301.02      331.64     21.94 o 
   5   6   7      120.27      110.45     14.75 o 
   6   6   7       25.74       35.45     12.23 o 
   7   6   7     1125.35     1482.49    111.16 o 
   8   6   7        1.70      -10.28     12.66 o 
   9   6   7       52.99       62.06     16.98 o 
  10   6   7       10.61       -3.76     27.34 o 
  -5   7   7       17.65       18.16     16.77 o 
  -4   7   7       88.11      111.27     23.32 o 
  -3   7   7      140.07      154.02     24.60 o 
  -2   7   7      233.10      233.69     27.98 o 
  -1   7   7        5.17       16.71     13.77 o 
   0   7   7        6.73       -5.27     11.77 o 
   1   7   7        3.27        0.83     12.10 o 
   2   7   7        5.93        0.22     12.05 o 
   3   7   7      812.66      833.11     66.57 o 
   4   7   7        1.98      -10.91      7.27 o 
   5   7   7        0.95      -11.89      7.92 o 
   6   7   7      277.52      315.73     23.87 o 
   7   7   7       37.33       32.63     14.08 o 
   8   7   7      450.08      517.94     34.69 o 
   9   7   7        0.02       -7.77     14.35 o 
  10   7   7        0.57      -11.55     14.52 o 
  -4   8   7        1.81      -10.55     15.88 o 
  -3   8   7      158.03      235.02     33.70 o 
  -2   8   7        7.08        8.94     16.38 o 
  -1   8   7      129.23      122.70     24.43 o 
   0   8   7        3.53       -7.55     13.44 o 
   1   8   7      241.65      319.58     35.42 o 
   2   8   7      683.99      707.80     59.69 o 
   3   8   7       60.43       32.70     14.71 o 
   4   8   7       10.59       21.65     12.88 o 
   5   8   7      119.88      126.59     22.60 o 
   6   8   7      198.76      198.85     19.65 o 
   7   8   7        2.16       -5.08     12.54 o 
   8   8   7        6.03       24.78     16.15 o 
   9   8   7      310.21      308.87     39.53 o 
  10   8   7        9.12       -7.37      8.14 o 
  -3   9   7        6.30      -18.16     12.10 o 
  -2   9   7       41.35       10.99     17.77 o 
  -1   9   7       20.21       14.49     17.77 o 
   0   9   7      337.96      384.71     40.09 o 
   1   9   7      261.77      341.02     37.53 o 
   2   9   7       54.18       48.30     18.66 o 
   3   9   7        1.19       -9.05     12.94 o 
   4   9   7       34.32       27.15     15.66 o 
   5   9   7      104.53      115.26     22.04 o 
   6   9   7       38.70       11.44     14.77 o 
   7   9   7      129.33      128.64     27.76 o 
   8   9   7      127.31      138.77     14.66 o 
   9   9   7        1.71        2.83      9.17 o 
  -2  10   7       26.22       18.04     17.21 o 
  -1  10   7      126.58      221.26     33.87 o 
   0  10   7      120.89      229.47     34.04 o 
   1  10   7       44.46       47.69     21.15 o 
   2  10   7       56.69       42.92     17.71 o 
   3  10   7       31.76        7.83     14.21 o 
   4  10   7      184.81      167.84     26.54 o 
   5  10   7        0.49       -5.55     14.27 o 
   6  10   7       44.09       16.05     17.49 o 
   7  10   7       97.76      102.77     27.04 o 
   8  10   7        0.15      -10.60     19.65 o 
  -1  11   7        2.32       -9.55     18.32 o 
   0  11   7       68.99      103.77     26.10 o 
   1  11   7        0.21      -11.83     17.77 o 
   2  11   7       41.28       59.96     22.26 o 
   3  11   7      299.50      316.75     34.42 o 
   4  11   7       11.03        5.44     14.71 o 
   5  11   7       69.19       46.14     17.88 o 
   6  11   7       94.27       88.61     22.54 o 
   7  11   7       29.51       13.21     17.60 o 
   8  11   7        4.13       -2.28     19.99 o 
   1  12   7      104.89      173.67     32.98 o 
   2  12   7       12.81       -2.00     17.88 o 
   3  12   7        3.30        4.66     17.49 o 
   4  12   7       77.97       79.73     23.04 o 
   5  12   7        6.26        8.49     15.82 o 
   6  12   7       42.38       34.59     20.71 o 
  -2  -7   8        1.52      -16.82     23.87 o 
  -1  -7   8       31.53       10.80     18.55 o 
   0  -7   8       20.00        8.29     17.91 o 
   1  -7   8       21.94        8.04     17.52 o 
   2  -7   8        9.60        5.33     18.26 o 
   3  -7   8        3.68       12.81     16.62 o 
  -4  -6   8        1.93       -5.50     24.15 o 
  -3  -6   8        1.78      -34.73     23.15 o 
  -2  -6   8       58.69       63.57     27.59 o 
  -1  -6   8        0.13      -18.39     15.92 o 
   0  -6   8      291.53      336.43     29.22 o 
   1  -6   8        4.95       17.40     16.88 o 
   2  -6   8        7.81       -8.94     15.81 o 
   3  -6   8      145.28      175.89     33.65 o 
   4  -6   8        1.81       -7.70     14.35 o 
   5  -6   8        0.77      -17.59     15.35 o 
  -4  -5   8       11.75      -23.32     20.65 o 
  -3  -5   8        7.24       -6.22     17.60 o 
  -2  -5   8       13.33       24.60     18.71 o 
  -1  -5   8      266.01      217.42     32.98 o 
   0  -5   8       21.08       24.52     16.24 o 
   1  -5   8      200.35      261.48     25.59 o 
   2  -5   8      147.03      151.16     22.05 o 
   3  -5   8      170.68      166.25     22.61 o 
   4  -5   8        4.39      -10.93     14.21 o 
   5  -5   8        0.54       -4.62     30.45 o 
   6  -5   8       79.63       60.27     17.30 o 
  -5  -4   8       50.11        4.94     25.37 o 
  -4  -4   8       17.66       20.65     23.32 o 
  -3  -4   8       33.91       35.81     22.38 o 
  -2  -4   8        5.75       -5.55     18.49 o 
  -1  -4   8        3.00        2.33     14.44 o 
   0  -4   8      226.42      220.65     21.90 o 
   1  -4   8        0.71       -3.23     12.96 o 
   2  -4   8       28.69       40.41     16.08 o 
   3  -4   8       28.71       20.12     14.90 o 
   4  -4   8      173.96      206.78     22.75 o 
   5  -4   8      156.71      179.91     45.11 o 
   6  -4   8        8.05      -19.89     16.10 o 
   7  -4   8       96.60       76.51     25.43 o 
  -5  -3   8       19.32        9.55     23.43 o 
  -4  -3   8      108.13      111.32     25.87 o 
  -3  -3   8        0.14      -16.82     13.99 o 
  -2  -3   8        0.47      -24.15     16.10 o 
  -1  -3   8       42.48       16.21     18.77 o 
   0  -3   8        2.38      -23.99     15.99 o 
   1  -3   8     1684.27     2061.56    107.42 o 
   2  -3   8       27.01       10.70     18.52 o 
   3  -3   8      386.73      357.24     26.95 o 
   4  -3   8      384.89      495.02     32.84 o 
   5  -3   8      326.37      304.51     24.46 o 
   6  -3   8      161.50      154.98     30.84 o 
   7  -3   8        0.32       15.16     19.32 o 
   8  -3   8       75.60       79.29     26.54 o 
  -6  -2   8        1.54      -21.82     20.49 o 
  -5  -2   8      175.41      175.62     33.76 o 
  -4  -2   8        9.18       -9.44     20.15 o 
  -3  -2   8      231.96      246.63     34.92 o 
  -2  -2   8       20.03       11.05     17.71 o 
   0  -2   8      866.43     1114.55     86.84 o 
   1  -2   8       50.25      130.09     25.37 o 
   2  -2   8       17.09       30.63     11.88 o 
   3  -2   8       39.90       38.40     24.49 o 
   4  -2   8       71.95       35.35     16.91 o 
   5  -2   8       45.59       27.49     12.54 o 
   6  -2   8      168.51      204.10     22.99 o 
   7  -2   8       87.66       84.28     23.76 o 
   8  -2   8       25.57       12.10     19.88 o 
  -6  -1   8       16.01      -21.93     21.60 o 
  -5  -1   8       40.30       50.53     24.87 o 
  -4  -1   8      105.03      143.75     30.09 o 
  -3  -1   8        1.77      -22.21     17.66 o 
  -2  -1   8      797.63      878.41     70.96 o 
  -1  -1   8      708.08      812.58     45.39 o 
   0  -1   8      311.16      405.64     38.53 o 
   1  -1   8        0.72       -2.22     14.16 o 
   2  -1   8        0.04        0.44     11.22 o 
   3  -1   8      302.14      311.52     22.69 o 
   4  -1   8        2.07       -5.27     17.71 o 
   5  -1   8      193.97      206.35     44.50 o 
   6  -1   8        8.24       -0.78     12.71 o 
   7  -1   8        2.04      -18.04     13.66 o 
   8  -1   8       72.31       97.27     26.21 o 
   9  -1   8        0.02       -4.28     20.77 o 
  -6   0   8      114.55       97.94     28.98 o 
  -5   0   8       27.08       34.98     22.54 o 
  -4   0   8        9.53      -22.26     17.99 o 
  -3   0   8        7.70       -2.78     17.71 o 
  -2   0   8      197.92      194.86     17.52 o 
  -1   0   8      715.44      806.42    101.24 o 
   0   0   8       63.85       67.96     19.74 o 
   1   0   8      219.84      216.03     16.31 o 
   2   0   8     1543.96     2037.49    146.69 o 
   3   0   8        1.96       -7.00     12.83 o 
   4   0   8      150.44      166.55     15.24 o 
   5   0   8      143.74      134.27     15.25 o 
   6   0   8       40.84       36.14     15.71 o 
   7   0   8       90.25       87.39     21.10 o 
   8   0   8       34.71       20.21     19.49 o 
   9   0   8        0.70      -27.82     18.54 o 
  -6   1   8        8.33      -18.14     17.07 o 
  -5   1   8       22.11        6.96     15.39 o 
  -4   1   8      153.53      152.95     24.98 o 
  -3   1   8      194.47      245.19     23.63 o 
  -2   1   8       75.08       73.46     13.07 o 
  -1   1   8       19.09       18.09      8.89 o 
   0   1   8       61.18       63.36     15.13 o 
   1   1   8      642.11      607.95     34.21 o 
   2   1   8      293.16      258.52     54.77 o 
   3   1   8      511.42      509.28     70.07 o 
   4   1   8       61.53       64.29     16.43 o 
   5   1   8      277.90      228.92     24.65 o 
   6   1   8       47.51       47.86     14.66 o 
   7   1   8      512.22      514.91     45.75 o 
   8   1   8       55.42       56.24     17.71 o 
   9   1   8       41.53        4.55     21.32 o 
  10   1   8       74.36      112.88     30.59 o 
  -6   2   8        1.10       -4.66     19.02 o 
  -5   2   8        2.53      -17.71     14.28 o 
  -4   2   8       59.79       62.36     15.94 o 
  -3   2   8     1463.68     1593.74     84.70 o 
  -2   2   8      334.25      340.14     23.87 o 
  -1   2   8       21.14       11.95      8.91 o 
   0   2   8       44.63       27.49      8.41 o 
   1   2   8      636.71      630.35     35.47 o 
   2   2   8        4.48        7.55      7.64 o 
   3   2   8       82.17       58.36      9.94 o 
   4   2   8      374.30      290.55     19.34 o 
   5   2   8        2.12       -6.02      7.01 o 
   6   2   8      595.69      567.21     47.58 o 
   7   2   8       30.93       18.71     13.82 o 
   8   2   8       16.83        3.78     14.38 o 
   9   2   8       95.73      130.20     27.76 o 
  10   2   8       27.83       10.55     22.99 o 
  -6   3   8        3.38       -2.33     27.43 o 
  -5   3   8      149.58      135.75     32.26 o 
  -4   3   8      302.40      293.36     24.41 o 
  -3   3   8       21.07       49.76     25.73 o 
  -2   3   8      197.29      198.93     23.96 o 
  -1   3   8        0.02      -10.45      6.97 o 
   0   3   8      235.82      190.94     15.25 o 
   1   3   8      243.09      215.14     23.40 o 
   2   3   8     1537.02     1600.92     81.70 o 
   3   3   8      454.12      433.72     26.42 o 
   4   3   8       18.28       15.20      8.34 o 
   5   3   8      127.29      143.20     14.80 o 
   6   3   8        7.10        3.30      8.96 o 
   7   3   8        1.87       -6.61      8.52 o 
   8   3   8      152.54      177.50     29.54 o 
   9   3   8      353.21      396.48     41.03 o 
  10   3   8       15.77      -14.71     20.38 o 
  -5   4   8        1.05       -3.72     20.65 o 
  -4   4   8      102.91      134.70     27.76 o 
  -3   4   8      228.56      211.26     30.04 o 
  -2   4   8       74.74       71.25     12.66 o 
  -1   4   8      128.43      141.79     14.97 o 
   0   4   8       25.81       15.80      8.24 o 
   1   4   8      361.52      368.48     28.34 o 
   2   4   8     1157.07     1212.16     63.07 o 
   3   4   8      639.69      573.13     33.13 o 
   4   4   8       56.17       48.83     10.39 o 
   5   4   8       12.57       -6.44      8.42 o 
   6   4   8       29.60       21.09     10.89 o 
   7   4   8        2.79        2.16      9.49 o 
   8   4   8      495.81      589.91     41.59 o 
   9   4   8       98.54      128.53     18.66 o 
  10   4   8       14.57        9.11     23.82 o 
  -5   5   8       29.02        9.49     21.82 o 
  -4   5   8        5.63        6.11     17.71 o 
  -3   5   8      190.78      217.59     30.59 o 
  -2   5   8      267.32      257.12     28.09 o 
  -1   5   8      376.01      354.73     35.20 o 
   0   5   8      180.52      160.02     20.65 o 
   1   5   8      201.61      158.00     19.54 o 
   2   5   8      680.38      713.21     39.40 o 
   3   5   8      152.16      160.60     17.77 o 
   4   5   8      359.87      347.87     23.25 o 
   5   5   8      130.35      139.52     16.09 o 
   6   5   8        0.11      -12.92      8.62 o 
   7   5   8      229.04      252.45     20.84 o 
   8   5   8        0.13        7.98     12.08 o 
   9   5   8       24.39       29.13     14.82 o 
  10   5   8       52.69       63.58     17.56 o 
  -5   6   8        2.84       13.38     20.49 o 
  -4   6   8      118.71      116.87     25.48 o 
  -3   6   8      140.51      150.41     26.71 o 
  -2   6   8       61.68       66.85     19.32 o 
  -1   6   8       16.97        2.78     13.33 o 
   0   6   8        1.80      -11.60     12.16 o 
   1   6   8      439.67      395.71     37.53 o 
   2   6   8      232.31      231.86     30.26 o 
   3   6   8     1620.69     1643.94     84.26 o 
   4   6   8      474.60      467.51     40.75 o 
   5   6   8        8.47        1.61      9.03 o 
   6   6   8       70.94       93.54     14.92 o 
   7   6   8       60.99       43.55     13.70 o 
   8   6   8       24.51        0.75     12.87 o 
   9   6   8       33.86       21.53     14.92 o 
  10   6   8       59.91       43.15     16.72 o 
  -4   7   8        3.33       -3.11     14.82 o 
  -3   7   8       60.22       67.29     20.88 o 
  -2   7   8       37.52        7.11     16.66 o 
  -1   7   8       27.83       30.15     14.82 o 
   0   7   8      171.06      180.06     23.99 o 
   1   7   8      372.58      402.65     38.20 o 
   2   7   8      346.10      369.50     38.03 o 
   3   7   8      534.89      613.74     53.02 o 
   4   7   8      280.58      236.80     28.54 o 
   5   7   8       16.97       -4.87     12.13 o 
   6   7   8      164.48      212.06     22.65 o 
   7   7   8       24.26       31.35     14.38 o 
   8   7   8       34.97       44.71     16.47 o 
   9   7   8      214.53      246.65     24.54 o 
  10   7   8       12.23       14.56     16.23 o 
  -3   8   8        5.30       -8.66     16.16 o 
  -2   8   8       48.61       41.64     19.43 o 
  -1   8   8       87.32       77.73     21.71 o 
   0   8   8      119.80      160.57     27.04 o 
   1   8   8      107.08      142.75     23.76 o 
   2   8   8        9.32      -12.21     14.10 o 
   3   8   8       22.02       28.82     15.82 o 
   4   8   8        5.73       -6.55     13.49 o 
   5   8   8      322.11      334.41     35.81 o 
   6   8   8      101.17       86.17     23.60 o 
   7   8   8       10.83       23.42     14.45 o 
   8   8   8      583.79      799.86     49.11 o 
   9   8   8       58.38       77.75     19.00 o 
  -3   9   8       53.87       76.45     22.60 o 
  -2   9   8      137.94      161.62     29.98 o 
  -1   9   8       85.01       94.72     23.82 o 
   0   9   8        4.60        5.77     17.05 o 
   1   9   8        0.61      -18.99     15.32 o 
   2   9   8      148.82      141.25     26.93 o 
   3   9   8      274.68      239.08     29.87 o 
   4   9   8      124.91       94.44     20.38 o 
   5   9   8       57.81       55.13     19.04 o 
   6   9   8       26.83       27.98     18.54 o 
   7   9   8       85.22      110.66     28.04 o 
   8   9   8        1.48      -17.43     17.82 o 
   9   9   8       49.77       24.65     23.65 o 
  -2  10   8       68.38       74.57     24.04 o 
  -1  10   8       10.67        7.77     19.65 o 
   0  10   8       26.26       26.54     21.04 o 
   1  10   8      261.86      279.22     35.70 o 
   2  10   8      177.98      201.71     30.59 o 
   3  10   8       79.53       70.29     19.60 o 
   4  10   8        9.38        0.17     15.05 o 
   5  10   8       68.35       67.74     20.99 o 
   6  10   8       25.06       10.83     17.88 o 
   7  10   8       67.22       57.69     24.87 o 
   8  10   8       78.62       84.84     26.04 o 
   0  11   8       32.88       32.92     22.43 o 
   1  11   8        6.60       24.71     22.15 o 
   2  11   8       40.71       59.63     23.54 o 
   3  11   8       35.87       14.71     18.16 o 
   4  11   8       62.92       83.01     22.10 o 
   5  11   8        8.47      -13.21     15.99 o 
   6  11   8      245.84      227.03     35.09 o 
   7  11   8        3.06      -21.76     16.99 o 
   2  12   8        3.88      -25.98     17.32 o 
   3  12   8       18.75       20.88     18.21 o 
   4  12   8       22.97       14.71     18.43 o 
   5  12   8      241.44      231.80     34.20 o 
   6  12   8       12.00      -20.10     14.60 o 
  -2  -6   9        4.16      -13.77     24.37 o 
  -1  -6   9        4.45       10.83     24.71 o 
   0  -6   9       10.41       25.36     16.81 o 
   1  -6   9       73.00       77.68     21.25 o 
   2  -6   9       46.65       22.82     18.48 o 
   3  -6   9       15.65        0.43     18.38 o 
   4  -6   9        1.41      -10.69     17.39 o 
  -3  -5   9       64.28       62.30     29.20 o 
  -2  -5   9       26.53        1.17     22.49 o 
  -1  -5   9        1.81        1.00     23.04 o 
   0  -5   9      100.28      167.62     35.20 o 
   1  -5   9        0.01       11.06     16.50 o 
   2  -5   9      271.03      289.41     28.10 o 
   3  -5   9       29.41       23.50     17.73 o 
   4  -5   9       48.59       35.24     17.57 o 
   5  -5   9       49.78       47.01     19.28 o 
  -4  -4   9       43.18       15.82     25.48 o 
  -3  -4   9        9.88      -13.82     22.43 o 
  -2  -4   9        9.89       13.16     20.99 o 
  -1  -4   9       62.89       48.91     24.10 o 
   0  -4   9       75.23       89.56     25.43 o 
   1  -4   9      651.58      711.26     45.18 o 
   2  -4   9       21.51        4.62     16.45 o 
   3  -4   9       21.75       19.41     19.90 o 
   4  -4   9       71.70       89.54     18.87 o 
   5  -4   9       68.42       55.73     18.22 o 
   6  -4   9       20.41        3.25     14.80 o 
  -4  -3   9        1.22      -30.32     20.21 o 
  -3  -3   9       17.32       14.71     20.93 o 
  -2  -3   9        0.72      -25.15     16.77 o 
  -1  -3   9       47.87       29.65     21.26 o 
   0  -3   9      144.49      192.05     31.87 o 
   1  -3   9        5.35        5.83     18.82 o 
   2  -3   9        4.39        0.15     13.72 o 
   3  -3   9       19.27       15.78     14.07 o 
   4  -3   9      255.23      258.00     23.42 o 
   5  -3   9       46.71       23.63     19.18 o 
   6  -3   9       76.33       70.73     17.85 o 
   7  -3   9       40.59       42.59     22.99 o 
  -5  -2   9       80.85       46.19     26.65 o 
  -4  -2   9      110.05      103.94     28.98 o 
  -3  -2   9      142.28      169.90     31.98 o 
  -2  -2   9      109.56      163.79     29.93 o 
  -1  -2   9       62.02       58.58     19.77 o 
   0  -2   9       87.56      120.04     26.43 o 
   1  -2   9       25.81       41.31     18.66 o 
   2  -2   9        4.59       11.60     15.49 o 
   3  -2   9      160.74      222.76     25.46 o 
   4  -2   9      134.55      100.01     16.00 o 
   5  -2   9       12.49       10.69     26.01 o 
   6  -2   9      226.14      215.20     27.98 o 
   7  -2   9      183.29      115.43     26.21 o 
   8  -2   9       33.54       17.38     22.38 o 
  -5  -1   9       28.51       10.60     23.10 o 
  -4  -1   9       12.58      -13.16     20.15 o 
  -3  -1   9      204.77      223.60     23.95 o 
  -2  -1   9        1.19       -8.94     18.27 o 
  -1  -1   9      187.68      232.80     33.54 o 
   0  -1   9      146.79      155.57     25.87 o 
   1  -1   9      251.20      330.19     35.37 o 
   2  -1   9      421.72      484.10     44.20 o 
   3  -1   9      190.15      216.65     30.70 o 
   4  -1   9       14.21       40.30     13.14 o 
   5  -1   9       92.48       77.32     14.16 o 
   6  -1   9       23.86      -12.38     11.66 o 
   7  -1   9       39.31       17.43     18.77 o 
   8  -1   9      114.91      131.59     27.48 o 
   9  -1   9       26.86       27.32     22.54 o 
  -5   0   9        0.77       -6.07     16.07 o 
  -4   0   9       20.59      -21.18     14.12 o 
  -3   0   9       12.44      -11.46     13.21 o 
  -2   0   9      485.46      431.39     29.39 o 
  -1   0   9      239.25      189.38     16.96 o 
   0   0   9       66.12       95.44     20.77 o 
   1   0   9      286.00      274.83     29.76 o 
   2   0   9      156.82      163.29     26.15 o 
   3   0   9      199.42      202.66     25.76 o 
   4   0   9        1.80       -0.17     14.27 o 
   5   0   9      176.04      171.06     16.67 o 
   6   0   9       23.06       18.32     13.71 o 
   7   0   9        3.41        0.17     15.99 o 
   8   0   9       56.43       36.98     20.10 o 
   9   0   9        0.46      -27.48     19.65 o 
  -5   1   9        1.57      -22.02     16.01 o 
  -4   1   9      335.39      327.02     27.31 o 
  -3   1   9      296.26      247.15     24.08 o 
  -2   1   9       70.32       56.06     13.23 o 
  -1   1   9       21.64       12.81     10.44 o 
   0   1   9        7.21       -5.63      9.02 o 
   1   1   9      195.56      208.78     17.96 o 
   2   1   9      484.16      546.78     46.86 o 
   3   1   9       69.17      112.38     21.38 o 
   4   1   9     1592.50     1593.21    116.71 o 
   5   1   9        4.97      -13.21     12.60 o 
   6   1   9       23.97       57.63     18.43 o 
   7   1   9       60.86       64.35     19.77 o 
   8   1   9       17.08      -10.72     17.16 o 
   9   1   9       48.39        5.72     19.82 o 
  -5   2   9       57.85       62.89     19.80 o 
  -4   2   9        6.55        4.54     14.68 o 
  -3   2   9       39.31        0.14     13.08 o 
  -2   2   9      327.31      274.70     22.12 o 
  -1   2   9      415.26      351.76     24.08 o 
   0   2   9       20.57       -5.02     10.88 o 
   1   2   9        1.77        3.44      8.26 o 
   2   2   9      503.64      476.97     36.28 o 
   3   2   9     1218.45     1208.42    110.91 o 
   4   2   9       41.25       34.59     13.77 o 
   5   2   9      343.73      323.47     31.70 o 
   6   2   9       11.95        3.05     14.32 o 
   7   2   9      104.69       87.34     21.65 o 
   8   2   9       17.15        1.39     13.99 o 
   9   2   9       87.54       64.91     24.37 o 
  10   2   9       77.70       64.41     26.65 o 
  -5   3   9        0.03      -26.54     18.88 o 
  -4   3   9       16.95      -26.76     18.10 o 
  -3   3   9      285.39      269.26     40.28 o 
  -2   3   9       46.39       52.46     13.58 o 
  -1   3   9      232.60      192.04     17.17 o 
   0   3   9       10.95       -3.43      8.26 o 
   1   3   9       13.95       11.37      8.80 o 
   2   3   9      554.73      510.87     30.37 o 
   3   3   9      667.92      678.50     38.89 o 
   4   3   9       26.26        5.94      9.26 o 
   5   3   9       47.72       36.25     10.66 o 
   6   3   9      577.41      512.91     44.47 o 
   7   3   9       40.43       20.43     17.71 o 
   8   3   9      113.06      109.10     25.21 o 
   9   3   9       56.50       77.73     26.04 o 
  10   3   9        2.04       19.32     22.93 o 
  -5   4   9       12.54      -17.66     21.04 o 
  -4   4   9       45.99       34.92     22.04 o 
  -3   4   9      258.53      268.84     33.09 o 
  -2   4   9      392.53      325.08     34.98 o 
  -1   4   9        9.02       -7.58      9.01 o 
   0   4   9       14.03       -1.70     16.71 o 
   1   4   9       15.10       12.46      9.24 o 
   2   4   9      355.36      360.57     40.25 o 
   3   4   9       25.50        8.00      8.89 o 
   4   4   9      469.25      494.96     40.31 o 
   5   4   9      563.05      533.93     32.38 o 
   6   4   9       17.13       -1.50      9.19 o 
   7   4   9       10.97        4.98     10.77 o 
   8   4   9        4.90       17.66     20.54 o 
   9   4   9      208.00      214.81     33.76 o 
  10   4   9       33.84       29.87     25.65 o 
  -4   5   9       69.04      105.77     26.76 o 
  -3   5   9        3.57      -22.07     14.71 o 
  -2   5   9       25.14       10.88     15.21 o 
  -1   5   9      299.75      253.13     29.98 o 
   0   5   9       78.81       86.89     19.88 o 
   1   5   9      135.11      165.27     16.12 o 
   2   5   9       85.15       79.05     12.14 o 
   3   5   9      128.81      140.77     15.84 o 
   4   5   9      979.88     1064.72     62.18 o 
   5   5   9       41.99       33.36     11.72 o 
   6   5   9        3.70      -14.33      9.55 o 
   7   5   9        0.38       -0.13     11.00 o 
   8   5   9      136.02      149.18     19.56 o 
   9   5   9       18.12        8.95     16.49 o 
  10   5   9      173.92      295.88     43.31 o 
  -4   6   9       46.39       60.63     20.38 o 
  -3   6   9       61.37       51.58     20.38 o 
  -2   6   9        0.38        4.28     15.49 o 
  -1   6   9        6.56        0.50     15.55 o 
   0   6   9      615.02      629.06     55.13 o 
   1   6   9       10.03        1.89     11.60 o 
   2   6   9      282.53      254.90     30.65 o 
   3   6   9      308.79      290.98     21.01 o 
   4   6   9      159.20      170.28     16.51 o 
   5   6   9       23.05        0.98      9.52 o 
   6   6   9        0.60       -9.20     10.91 o 
   7   6   9      260.05      287.16     23.36 o 
   8   6   9        0.37       -9.92     12.02 o 
   9   6   9      138.48      196.38     23.81 o 
  10   6   9        3.12        4.45     34.76 o 
  -3   7   9       26.49       36.48     20.82 o 
  -2   7   9      344.66      336.52     37.03 o 
  -1   7   9       36.63       67.40     20.77 o 
   0   7   9       11.63        1.78     14.71 o 
   1   7   9        4.27      -20.90     13.94 o 
   2   7   9        3.17      -19.21     15.66 o 
   3   7   9      840.67      835.83     68.63 o 
   4   7   9       78.26       96.39     21.60 o 
   5   7   9      188.08      229.61     20.14 o 
   6   7   9      444.31      555.61     35.39 o 
   7   7   9        4.60      -15.70     10.47 o 
   8   7   9       57.25       95.26     18.97 o 
   9   7   9        1.78        7.05     15.10 o 
  -3   8   9       21.68       19.43     20.71 o 
  -2   8   9       17.27       28.76     19.10 o 
  -1   8   9      115.33       96.33     25.43 o 
   0   8   9       16.91       -4.05     13.99 o 
   1   8   9        5.38       -2.72     14.82 o 
   2   8   9      117.46      166.46     28.15 o 
   3   8   9      129.31      101.99     21.21 o 
   4   8   9       63.31       32.26     17.43 o 
   5   8   9      172.63      174.12     27.98 o 
   6   8   9       93.78       68.51     22.76 o 
   7   8   9       69.89      105.65     18.47 o 
   8   8   9       15.72       23.59     16.54 o 
   9   8   9       18.15        4.17     21.38 o 
  -2   9   9       26.05       29.82     21.60 o 
  -1   9   9       12.15        0.28     17.66 o 
   0   9   9      162.93      185.89     30.81 o 
   1   9   9      115.38      134.09     28.15 o 
   2   9   9        8.09       10.55     18.54 o 
   3   9   9        1.90       -2.61     15.21 o 
   4   9   9       18.63       14.88     16.21 o 
   5   9   9      136.76      149.52     25.43 o 
   6   9   9        6.66       -8.00     16.16 o 
   7   9   9       87.66       47.97     22.82 o 
   8   9   9        7.48       -3.11     21.04 o 
   9   9   9       18.91        8.44     21.10 o 
  -1  10   9      120.94      166.73     29.15 o 
   0  10   9      131.66      200.55     33.54 o 
   1  10   9       62.88       84.45     26.71 o 
   2  10   9       36.47       26.71     21.60 o 
   3  10   9       17.00       -4.05     17.82 o 
   4  10   9       63.55       67.90     20.65 o 
   5  10   9       11.89        1.50     16.21 o 
   6  10   9      234.40      251.96     31.93 o 
   7  10   9       63.03       56.24     23.93 o 
   8  10   9        1.58       -8.44     20.82 o 
   0  11   9       90.36      119.71     31.09 o 
   1  11   9        4.95      -25.87     19.77 o 
   2  11   9       21.60       -1.94     17.54 o 
   3  11   9       14.78       24.15     18.21 o 
   4  11   9       87.74      100.49     25.10 o 
   5  11   9       55.50       58.41     21.38 o 
   6  11   9       52.70       38.64     21.10 o 
   7  11   9        4.07       -5.94     16.43 o 
   3  12   9       35.63       22.99     21.10 o 
   4  12   9       55.62       74.12     24.10 o 
   5  12   9        0.03       -9.11     18.82 o 
  -1  -5  10       36.11       76.79     29.76 o 
   0  -5  10        8.67      -12.27     23.93 o 
   1  -5  10      104.73      138.86     33.92 o 
   2  -5  10       49.91       33.98     19.25 o 
   3  -5  10        5.31      -10.25     17.15 o 
   4  -5  10        5.42      -26.33     17.56 o 
  -3  -4  10       26.91      -12.05     25.65 o 
  -2  -4  10       75.63       59.19     28.93 o 
  -1  -4  10       24.60       39.81     25.71 o 
   0  -4  10       55.94       36.98     22.26 o 
   1  -4  10        1.08       -9.44     23.65 o 
   2  -4  10      219.77      272.14     29.75 o 
   3  -4  10        1.83       -7.13     17.37 o 
   4  -4  10       22.69       25.87     19.21 o 
   5  -4  10       78.73       97.38     28.40 o 
  -3  -3  10        3.89        2.05     24.32 o 
  -2  -3  10       40.92       49.53     24.71 o 
  -1  -3  10        0.75        7.33     20.21 o 
   0  -3  10        0.97      -19.60     20.49 o 
   1  -3  10      192.28      222.14     36.31 o 
   2  -3  10       43.20      126.20     29.76 o 
   3  -3  10       92.19      143.63     21.93 o 
   4  -3  10       25.50        1.63     16.25 o 
   5  -3  10       90.08       72.86     18.82 o 
   6  -3  10       45.55       19.71     20.93 o 
  -4  -2  10        1.85      -18.66     21.88 o 
  -3  -2  10       31.29       20.38     25.15 o 
  -2  -2  10        8.62      -14.44     19.43 o 
  -1  -2  10       49.15       50.47     22.38 o 
   0  -2  10      119.58      143.69     28.76 o 
   1  -2  10        3.84       12.33     20.21 o 
   2  -2  10       45.83       64.79     23.49 o 
   3  -2  10        0.04       -0.50     19.38 o 
   4  -2  10       43.86       62.15     15.83 o 
   5  -2  10      202.41      212.80     33.15 o 
   6  -2  10      157.35      133.42     28.37 o 
   7  -2  10        5.23        0.78     19.16 o 
  -4  -1  10       36.00       47.25     25.65 o 
  -3  -1  10       76.13      113.38     30.65 o 
  -2  -1  10      226.18      230.58     34.09 o 
  -1  -1  10      294.51      309.76     35.59 o 
   0  -1  10       10.01        5.77     19.04 o 
   1  -1  10      112.27      132.25     27.37 o 
   2  -1  10        1.69       -6.61     18.32 o 
   3  -1  10      560.03      612.46     54.58 o 
   4  -1  10       57.77       67.02     21.38 o 
   5  -1  10       22.85       25.87     12.15 o 
   6  -1  10      136.01      134.42     26.60 o 
   7  -1  10       40.14       23.54     20.99 o 
   8  -1  10       87.45       96.22     26.37 o 
  -4   0  10       42.42       32.06     18.02 o 
  -3   0  10      159.83      117.58     19.30 o 
  -2   0  10      148.28      148.97     29.93 o 
  -1   0  10      508.53      409.20     40.31 o 
   0   0  10       95.32      107.44     25.54 o 
   1   0  10        0.50       -9.66     16.21 o 
   2   0  10      105.35      137.47     26.15 o 
   3   0  10       31.16       70.12     21.60 o 
   4   0  10      498.78      542.67     48.19 o 
   5   0  10       21.40        8.22     16.21 o 
   6   0  10       25.53       20.99     17.49 o 
   7   0  10       42.49       33.31     19.27 o 
   8   0  10       80.07       55.80     23.32 o 
  -4   1  10        0.44       -5.07     15.67 o 
  -3   1  10        1.64      -10.98     13.36 o 
  -2   1  10      347.62      335.07     26.03 o 
  -1   1  10       10.05       21.50     12.14 o 
   0   1  10      245.41      254.79     30.37 o 
   1   1  10       59.04       42.75     17.66 o 
   2   1  10      163.07      192.66     25.82 o 
   3   1  10      345.30      319.81     32.54 o 
   4   1  10       18.69       -8.88     12.16 o 
   5   1  10       40.28       19.93     14.16 o 
   6   1  10       80.54       48.03     17.77 o 
   7   1  10       61.74       58.85     18.99 o 
   8   1  10        9.90       -8.66     15.82 o 
   9   1  10        0.28      -19.77     19.43 o 
  -4   2  10       29.43       28.09     18.00 o 
  -3   2  10       72.98       47.47     17.79 o 
  -2   2  10      178.32      191.43     21.14 o 
  -1   2  10        5.09        8.01     13.58 o 
   0   2  10      266.45      262.40     20.60 o 
   1   2  10      155.95      150.97     17.09 o 
   2   2  10       13.84        0.44     14.10 o 
   3   2  10      183.69      183.22     26.76 o 
   4   2  10      184.29      171.84     24.87 o 
   5   2  10       20.42       23.82     14.44 o 
   6   2  10      484.13      469.38     41.81 o 
   7   2  10       27.59        3.89     13.88 o 
   8   2  10        0.38      -24.15     16.10 o 
   9   2  10       62.54       65.07     21.21 o 
  -4   3  10       72.96       55.69     25.43 o 
  -3   3  10      121.30      152.37     29.18 o 
  -2   3  10       59.24       45.78     14.25 o 
  -1   3  10       41.33       24.60     12.43 o 
   0   3  10        3.65        9.37     10.54 o 
   1   3  10        2.54        6.30      9.30 o 
   2   3  10      192.94      177.03     17.73 o 
   3   3  10      107.60      102.93     14.57 o 
   4   3  10      128.21      141.64     23.32 o 
   5   3  10      592.55      598.19     50.14 o 
   6   3  10        0.24      -10.27     14.60 o 
   7   3  10        0.53      -16.49     15.38 o 
   8   3  10       26.93       26.60     19.93 o 
   9   3  10      219.28      185.28     30.48 o 
  -4   4  10       54.12       81.28     26.71 o 
  -3   4  10        0.27      -19.16     14.77 o 
  -2   4  10        9.17       -2.00     15.44 o 
  -1   4  10      514.56      510.38     32.82 o 
   0   4  10      421.39      406.02     27.42 o 
   1   4  10       68.39       65.62     12.95 o 
   2   4  10        0.22      -13.38      8.92 o 
   3   4  10      219.18      193.55     22.13 o 
   4   4  10      184.73      185.67     28.01 o 
   5   4  10      126.02      128.36     16.00 o 
   6   4  10        5.18       -8.88     14.38 o 
   7   4  10       41.78       31.81     19.04 o 
   8   4  10      286.77      295.04     33.65 o 
   9   4  10        5.10      -13.94     21.38 o 
  -4   5  10        1.79       21.76     19.99 o 
  -3   5  10       28.42       11.55     19.16 o 
  -2   5  10       13.21        3.16     16.05 o 
  -1   5  10       66.44       62.02     21.76 o 
   0   5  10      620.95      592.53     53.08 o 
   1   5  10       35.04       17.13     11.05 o 
   2   5  10       16.32        6.26     10.16 o 
   3   5  10        1.38      -14.53      9.68 o 
   4   5  10      384.78      339.62     24.02 o 
   5   5  10       77.83       99.18     15.29 o 
   6   5  10       11.88       13.47     11.31 o 
   7   5  10      314.12      384.17     27.64 o 
   8   5  10        0.43      -20.10     19.21 o 
   9   5  10       22.85       45.86     24.37 o 
  -3   6  10        0.65      -17.66     15.55 o 
  -2   6  10      134.81      156.07     29.15 o 
  -1   6  10       65.76       51.52     20.99 o 
   0   6  10        0.18        1.28     16.99 o 
   1   6  10      128.70      126.59     24.32 o 
   2   6  10        0.66      -20.74     13.82 o 
   3   6  10      360.56      386.81     26.04 o 
   4   6  10       49.86       64.10     13.19 o 
   5   6  10       75.56       74.26     14.11 o 
   6   6  10      151.71      178.16     20.36 o 
   7   6  10        9.44        3.46     12.09 o 
   8   6  10        2.25      -20.70     13.80 o 
   9   6  10        0.24      -17.54     23.60 o 
  -3   7  10       42.82       23.26     22.04 o 
  -2   7  10        9.83       16.82     20.04 o 
  -1   7  10       76.90       89.95     22.99 o 
   0   7  10      135.95      130.25     26.76 o 
   1   7  10      248.11      247.35     33.65 o 
   2   7  10      237.64      248.29     34.65 o 
   3   7  10        3.37      -17.32     15.77 o 
   4   7  10       47.84       46.14     19.27 o 
   5   7  10      104.85      149.74     27.54 o 
   6   7  10      262.17      260.13     23.03 o 
   7   7  10       30.48       10.54     13.78 o 
   8   7  10        0.14      -18.38     12.26 o 
   9   7  10       33.15       40.84     48.30 o 
  -2   8  10       13.15       12.60     19.10 o 
  -1   8  10       16.46       20.27     19.43 o 
   0   8  10      294.72      333.85     37.14 o 
   1   8  10      234.09      255.51     32.81 o 
   2   8  10        1.13      -13.33     17.77 o 
   3   8  10        0.66      -19.38     15.77 o 
   4   8  10       14.74       -1.39     14.32 o 
   5   8  10      289.50      251.63     31.81 o 
   6   8  10        0.13      -13.16     16.66 o 
   7   8  10       78.82       80.40     25.76 o 
   8   8  10      158.89      209.42     36.87 o 
   9   8  10        1.36      -11.51     18.13 o 
  -1   9  10       59.98       66.85     24.54 o 
   0   9  10       50.48       41.81     19.38 o 
   1   9  10       26.07        8.94     21.15 o 
   2   9  10        8.29      -10.94     19.82 o 
   3   9  10       67.87       69.51     23.99 o 
   4   9  10       93.41       62.91     21.15 o 
   5   9  10        8.25      -19.16     15.88 o 
   6   9  10      193.79      228.42     34.31 o 
   7   9  10      174.54      221.92     35.70 o 
   8   9  10        9.10      -12.38     22.10 o 
   0  10  10       39.72       35.87     20.21 o 
   1  10  10       48.79       55.41     22.93 o 
   2  10  10       31.10       20.21     22.88 o 
   3  10  10       19.95        9.49     17.27 o 
   4  10  10       63.71       48.75     22.04 o 
   5  10  10        9.52       23.93     19.32 o 
   6  10  10       93.09       84.89     24.32 o 
   7  10  10      121.54       89.78     26.93 o 
   2  11  10       26.96        8.77     19.49 o 
   3  11  10        0.58        4.89     20.60 o 
   4  11  10        7.34       -4.77     15.66 o 
   5  11  10       12.69       -4.50     17.21 o 
   6  11  10       33.77       26.60     20.99 o 
   0  -4  11        0.37       14.44     26.76 o 
   1  -4  11      114.45      141.69     35.48 o 
   2  -4  11        0.42      -11.55     25.54 o 
   3  -4  11        1.83       -5.26     17.90 o 
   4  -4  11       25.79       22.33     19.16 o 
  -2  -3  11        0.86       -8.11     24.49 o 
  -1  -3  11      150.12      174.45     35.65 o 
   0  -3  11      200.42      229.42     38.98 o 
   1  -3  11       30.92        9.55     25.04 o 
   2  -3  11        0.38      -33.81     22.54 o 
   3  -3  11        3.29        0.50     21.38 o 
   4  -3  11      208.79      228.19     26.68 o 
   5  -3  11       14.35       17.90     25.07 o 
  -2  -2  11       51.55       10.55     20.99 o 
  -1  -2  11       56.18       36.26     24.93 o 
   0  -2  11       26.48       30.81     20.21 o 
   1  -2  11       14.36        1.94     18.66 o 
   2  -2  11        5.44        4.05     21.15 o 
   3  -2  11      253.66      330.97     39.75 o 
   4  -2  11       37.32       49.25     25.26 o 
   5  -2  11      117.05      130.56     21.45 o 
   6  -2  11       39.64       32.59     21.71 o 
  -3  -1  11       33.79       18.04     25.71 o 
  -2  -1  11        7.17      -18.88     21.99 o 
  -1  -1  11      163.91      174.17     33.15 o 
   0  -1  11        5.13      -23.49     20.65 o 
   1  -1  11        4.95      -19.27     20.04 o 
   2  -1  11       74.52       90.78     25.98 o 
   3  -1  11        0.08       -7.11     19.04 o 
   4  -1  11      103.65       96.89     25.54 o 
   5  -1  11        2.78       -4.44     19.99 o 
   6  -1  11       67.15       16.05     17.66 o 
   7  -1  11       56.58       63.46     23.32 o 
  -3   0  11       48.10       51.58     24.93 o 
  -2   0  11      200.34      157.24     30.54 o 
  -1   0  11        8.19       -7.00     19.82 o 
   0   0  11       93.36      105.38     27.65 o 
   1   0  11       54.95       77.73     25.65 o 
   2   0  11      116.94      135.81     27.98 o 
   3   0  11       27.91       23.76     20.10 o 
   4   0  11        1.28        3.16     14.99 o 
   5   0  11       76.42       50.14     20.21 o 
   6   0  11        6.11      -10.27     17.54 o 
   7   0  11       48.89       51.86     21.32 o 
   8   0  11       47.50       28.59     22.43 o 
  -3   1  11      132.10       83.23     26.60 o 
  -2   1  11        1.51      -14.05     19.43 o 
  -1   1  11      156.04      167.95     31.54 o 
   0   1  11       38.87       21.21     19.60 o 
   1   1  11       75.83       85.39     25.32 o 
   2   1  11        0.26      -17.54     16.88 o 
   3   1  11      136.70       99.83     24.65 o 
   4   1  11      168.88      199.77     26.48 o 
   5   1  11      116.69      125.98     24.82 o 
   6   1  11       30.90       39.53     18.71 o 
   7   1  11       14.36       17.93     18.88 o 
   8   1  11       14.52       -8.44     19.93 o 
  -3   2  11        0.72        7.86     14.90 o 
  -2   2  11        3.32       -2.31     12.89 o 
  -1   2  11        6.49       -0.57     11.35 o 
   0   2  11      315.74      365.34     38.75 o 
   1   2  11       18.47        7.94     18.49 o 
   2   2  11       66.82       93.11     23.10 o 
   3   2  11      412.41      400.87     39.31 o 
   4   2  11       95.37      115.10     24.15 o 
   5   2  11      116.35      108.49     23.37 o 
   6   2  11       10.42        3.39     16.49 o 
   7   2  11        0.45      -17.82     15.60 o 
   8   2  11        7.96       -2.61     18.10 o 
  -3   3  11        3.35      -17.10     18.49 o 
  -2   3  11       93.26       80.93     16.18 o 
  -1   3  11       18.63       15.66     12.94 o 
   0   3  11       83.72       81.15     24.98 o 
   1   3  11       91.62      101.83     16.19 o 
   2   3  11      308.82      300.37     32.20 o 
   3   3  11      178.69      190.94     28.26 o 
   4   3  11      130.86      107.93     22.60 o 
   5   3  11       49.08       22.26     17.27 o 
   6   3  11      210.25      126.92     24.15 o 
   7   3  11        0.01        0.00     17.21 o 
   8   3  11      112.18       99.05     25.43 o 
   9   3  11        7.59        9.94     18.32 o 
  -3   4  11       56.57       73.62     24.93 o 
  -2   4  11        4.43       -2.67     18.38 o 
  -1   4  11       20.87       14.21     17.60 o 
   0   4  11      231.06      224.90     22.72 o 
   1   4  11        1.77        1.47     10.85 o 
   2   4  11        0.81       -2.67      9.95 o 
   3   4  11       24.20        3.81     11.13 o 
   4   4  11      178.44      195.55     28.65 o 
   5   4  11      139.27      138.14     24.10 o 
   6   4  11       28.28       17.16     16.93 o 
   7   4  11      279.24      263.73     30.70 o 
   8   4  11        0.27       14.99     21.15 o 
   9   4  11       17.69       20.71     22.10 o 
  -3   5  11        3.67      -15.32     18.60 o 
  -2   5  11       19.05        0.33     17.38 o 
  -1   5  11        3.24       -2.94     17.71 o 
   0   5  11        0.81      -15.71     15.21 o 
   1   5  11      518.92      444.68     43.20 o 
   2   5  11      156.09      152.47     18.24 o 
   3   5  11       24.99        9.80     10.83 o 
   4   5  11      236.93      233.62     23.74 o 
   5   5  11       70.97       78.33     15.16 o 
   6   5  11        4.97       -1.05     14.94 o 
   7   5  11        2.76      -17.66     17.21 o 
   8   5  11      136.44      109.93     27.09 o 
   9   5  11        0.16      -15.71     20.27 o 
  -2   6  11        0.09       -4.16     16.21 o 
  -1   6  11       29.89       20.60     18.10 o 
   0   6  11      192.62      183.33     31.48 o 
   1   6  11      169.76      244.91     34.04 o 
   2   6  11      107.74       83.62     24.93 o 
   3   6  11       94.62       77.90     22.65 o 
   4   6  11       15.86       -2.11     16.41 o 
   5   6  11        2.21       -5.88     10.84 o 
   6   6  11      200.52      242.94     23.01 o 
   7   6  11       32.20       53.97     23.32 o 
   8   6  11        2.57       -8.72     19.71 o 
   9   6  11      122.47      173.06     33.76 o 
  -2   7  11       19.88       50.91     22.54 o 
  -1   7  11       11.33       24.54     18.77 o 
   0   7  11       29.57       31.59     20.43 o 
   1   7  11      311.75      267.39     33.54 o 
   2   7  11        4.85      -25.71     18.04 o 
   3   7  11        9.28       -4.89     17.27 o 
   4   7  11       80.94       42.53     19.82 o 
   5   7  11       36.07       58.52     21.38 o 
   6   7  11      125.93      181.46     29.59 o 
   7   7  11       69.65       86.17     18.27 o 
   8   7  11      131.77      201.67     24.62 o 
   9   7  11        1.80      -16.93     26.26 o 
  -1   8  11       35.13       60.13     22.15 o 
   0   8  11       36.28       33.65     20.60 o 
   1   8  11        2.70       -9.16     18.71 o 
   2   8  11      430.52      488.32     49.91 o 
   3   8  11       76.34       59.74     24.10 o 
   4   8  11       72.80       67.40     24.21 o 
   5   8  11       25.98       39.31     20.32 o 
   6   8  11       39.29       14.88     20.15 o 
   8   8  11       14.68       -9.22     15.75 o 
   0   9  11       71.59       91.83     26.93 o 
   1   9  11       13.76       17.32     23.21 o 
   2   9  11       47.67       51.91     23.21 o 
   3   9  11        5.74      -27.65     18.43 o 
   4   9  11        3.90        9.11     19.49 o 
   5   9  11      122.10       93.94     24.60 o 
   6   9  11        3.03      -18.21     18.32 o 
   7   9  11      126.19      162.51     31.87 o 
   8   9  11        0.39      -23.60     19.10 o 
   1  10  11      104.71      141.80     33.04 o 
   2  10  11        4.95      -18.38     20.43 o 
   3  10  11        5.14        8.72     19.71 o 
   4  10  11        3.21        1.22     19.10 o 
   5  10  11       14.32        2.00     19.77 o 
   6  10  11      128.14      153.74     30.09 o 
   7  10  11        1.42       -0.67     20.04 o 
   1  -3  12       24.07       26.60     29.32 o 
   2  -3  12        1.21      -30.87     25.48 o 
   3  -3  12       72.22       56.74     31.09 o 
   0  -2  12       68.23       77.95     30.59 o 
   1  -2  12       17.50        8.88     25.54 o 
   2  -2  12       14.02        5.44     25.60 o 
   3  -2  12       20.26       -0.89     23.76 o 
   4  -2  12      117.10      104.44     30.93 o 
   5  -2  12        2.64       15.82     24.54 o 
  -1  -1  12        6.15      -19.99     19.99 o 
   0  -1  12       42.64       78.51     26.87 o 
   1  -1  12        0.42      -28.26     21.99 o 
   2  -1  12        1.12      -14.10     23.04 o 
   3  -1  12       54.40       38.81     25.10 o 
   4  -1  12        0.49       16.60     23.32 o 
   5  -1  12      125.14      110.71     28.93 o 
   6  -1  12        1.20      -15.60     19.82 o 
  -2   0  12       22.86       18.60     24.82 o 
  -1   0  12       24.05       29.15     24.15 o 
   0   0  12       19.96      -11.72     20.71 o 
   1   0  12       37.20       17.60     24.15 o 
   2   0  12       13.93        0.17     21.43 o 
   3   0  12        1.40        5.00     18.77 o 
   4   0  12      218.86      232.64     35.76 o 
   5   0  12       16.06       29.04     22.49 o 
   6   0  12        8.76       16.38     21.04 o 
   7   0  12       91.28       44.31     19.16 o 
  -2   1  12       96.12       79.29     27.82 o 
  -1   1  12       80.27       97.39     28.76 o 
   0   1  12       48.33       18.43     23.10 o 
   1   1  12       23.29        8.99     18.66 o 
   2   1  12       38.56       35.31     23.04 o 
   3   1  12       40.41       27.37     22.65 o 
   4   1  12        7.69       -6.16     17.93 o 
   5   1  12       44.81       65.63     24.04 o 
   6   1  12       29.75        2.78     18.77 o 
   7   1  12        9.02       15.88     18.88 o 
  -2   2  12       53.08       48.91     25.76 o 
  -1   2  12       32.43       29.32     20.77 o 
   0   2  12        0.30       -8.38     19.10 o 
   1   2  12      343.51      295.04     34.81 o 
   2   2  12       35.45       20.38     21.71 o 
   3   2  12       18.04      -18.54     17.27 o 
   4   2  12        0.55      -12.55     14.88 o 
   5   2  12        4.79       -3.89     16.38 o 
   6   2  12      192.47      155.30     27.93 o 
   7   2  12       52.50       31.31     20.99 o 
   8   2  12        8.23       -9.94     18.88 o 
  -2   3  12        0.21        5.47     14.09 o 
  -1   3  12        0.09        9.99     18.27 o 
   0   3  12       43.29       48.36     21.99 o 
   1   3  12        6.27       11.38     18.82 o 
   2   3  12      369.05      315.31     34.87 o 
   3   3  12       14.62       -5.83     16.77 o 
   4   3  12       41.98       38.92     20.04 o 
   5   3  12      323.77      325.19     34.59 o 
   6   3  12        6.89       -7.00     16.32 o 
   7   3  12        8.35      -19.43     16.60 o 
   8   3  12       12.69       21.93     22.15 o 
  -2   4  12        0.48      -16.05     18.43 o 
  -1   4  12        0.24       -8.61     20.32 o 
   0   4  12       66.88       82.28     16.66 o 
   1   4  12       87.06       77.01     22.88 o 
   2   4  12       14.52       -1.22     16.99 o 
   3   4  12       96.09       94.33     22.76 o 
   4   4  12      121.18      141.19     26.60 o 
   5   4  12       51.28       32.76     19.32 o 
   6   4  12        0.32      -21.57     14.38 o 
   7   4  12        9.55       20.71     19.71 o 
   8   4  12      181.48      164.23     31.54 o 
  -1   5  12       73.15       83.39     23.87 o 
   0   5  12       51.91       24.87     20.60 o 
   1   5  12      115.69       89.56     24.82 o 
   2   5  12       24.74        2.93     26.51 o 
   3   5  12       73.70       78.67     21.99 o 
   4   5  12       65.77       63.41     20.93 o 
   5   5  12       16.20       -9.44     15.88 o 
   6   5  12       16.03      -16.16     16.43 o 
   7   5  12      182.37      184.61     30.98 o 
   8   5  12        5.16        3.94     21.04 o 
  -1   6  12       32.75       44.08     22.88 o 
   0   6  12        2.49        1.55     19.32 o 
   1   6  12       79.01       74.18     23.49 o 
   2   6  12      113.85      138.69     28.93 o 
   3   6  12       60.14       16.88     22.10 o 
   4   6  12       75.12       60.26     15.15 o 
   5   6  12       15.65       22.88     17.66 o 
   6   6  12      114.37      170.34     29.43 o 
   7   6  12       64.65       64.85     26.65 o 
   8   6  12       25.35       13.21     22.10 o 
   0   7  12        0.25       -3.22     18.66 o 
   1   7  12       15.65       15.44     20.38 o 
   2   7  12      480.35      513.47     51.52 o 
   3   7  12       25.86       -7.44     19.49 o 
   4   7  12        2.86      -10.99     17.71 o 
   5   7  12       26.62       -4.89     19.93 o 
   6   7  12       81.01       78.95     26.04 o 
   7   7  12        0.22       -9.22     18.93 o 
   8   7  12       18.43        3.16     23.04 o 
   0   8  12       75.94       75.95     25.71 o 
   1   8  12       50.48       53.13     22.82 o 
   2   8  12       13.88       17.71     21.49 o 
   3   8  12       36.38       23.15     22.15 o 
   4   8  12        8.22      -25.98     17.32 o 
   6   8  12        3.88      -19.54     18.71 o 
   7   8  12       79.84      132.09     31.87 o 
   1   9  12       29.73       29.15     26.21 o 
   2   9  12        0.69      -30.56     20.38 o 
   3   9  12       39.01       15.27     21.15 o 
   4   9  12       44.86       32.15     22.04 o 
   5   9  12       15.97       16.88     20.15 o 
   6   9  12      100.96       89.11     26.76 o 
   4  10  12       31.45       -1.05     21.71 o 
   2  -1  13       49.24       12.10     26.04 o 
   3  -1  13       40.57       -3.50     25.65 o 
   1   0  13       15.48       18.82     24.65 o 
   2   0  13       44.56       82.84     29.43 o 
   3   0  13       17.88       -5.16     22.99 o 
   4   0  13        4.26       15.27     21.76 o 
   5   0  13       33.36       24.65     23.76 o 
   0   1  13        3.94      -18.49     22.04 o 
   1   1  13       89.76      107.27     29.15 o 
   2   1  13        1.84        5.61     23.15 o 
   3   1  13        6.36      -21.04     21.88 o 
   4   1  13        8.20       11.60     21.76 o 
   5   1  13        0.16      -21.21     19.27 o 
   6   1  13      134.25      120.43     27.87 o 
   0   2  13       45.00       14.21     23.87 o 
   1   2  13        5.95       17.60     22.15 o 
   2   2  13      139.41      115.87     28.87 o 
   3   2  13       10.27       -1.72     20.65 o 
   4   2  13       47.82       34.81     21.60 o 
   5   2  13       29.27       19.65     20.54 o 
   6   2  13        0.03       -4.72     18.60 o 
   0   3  13       25.38       29.76     22.76 o 
   1   3  13      109.48       82.34     25.48 o 
   2   3  13       27.68       25.76     22.65 o 
   3   3  13       85.08       79.29     25.04 o 
   4   3  13       18.54       -2.22     19.54 o 
   5   3  13       39.31       33.81     19.49 o 
   6   3  13        0.82      -26.82     17.93 o 
   7   3  13        1.51       -5.89     18.77 o 
   1   4  13        8.17       13.99     19.82 o 
   2   4  13      124.06      150.24     28.87 o 
   3   4  13        6.59       -0.50     18.16 o 
   4   4  13       82.81       47.25     21.43 o 
   5   4  13       24.39       22.49     19.32 o 
   6   4  13       12.66       29.09     20.21 o 
   7   4  13      140.67      136.08     28.21 o 
   0   5  13        2.80      -27.48     18.32 o 
   3   5  13       85.91       96.83     23.43 o 
   4   5  13       37.43       23.82     20.04 o 
   5   5  13       24.95       -5.22     16.43 o 
   6   5  13       87.91      101.33     24.21 o 
   7   5  13       49.13       41.42     22.04 o 
   1   6  13       58.50       83.34     26.87 o 
   2   6  13      130.71      111.88     28.26 o 
   5   6  13        1.72      -14.21     17.21 o 
   6   6  13       77.02       73.51     24.60 o 
   7   6  13       17.12        1.11     20.93 o 
   1   7  13       17.75       26.37     21.32 o 
   2   7  13       10.87       -0.33     21.38 o 
   3   7  13       81.04       77.51     26.48 o 
   4   7  13       80.06       50.19     23.93 o 
   2   8  13       19.15       -8.99     23.26 o 
   3   8  13       45.14       48.58     24.87 o 
   4   8  13       58.67       49.30     23.60 o 
   5   8  13        0.42      -28.15     20.60 o 
   6   8  13       18.66       11.27     24.37 o 
   3   2  14       47.41       42.20     24.87 o 
   2   3  14       34.44       -8.55     25.10 o 
   3   3  14        7.83      -11.49     20.93 o 
   4   3  14       22.03       21.54     21.65 o 
   2   4  14       20.76        2.28     23.65 o 
   3   4  14       98.70      136.20     29.04 o 
   4   4  14       33.57       18.54     22.04 o 
   5   4  14        6.78      -15.49     19.77 o 
   4   5  14      105.56      117.32     25.87 o 
   5   5  14       30.53       29.59     20.82 o 
                                                 
